# Supplementary material for: Loss of immunity-related GTPase GM4951 leads to nonalcoholic fatty liver disease without obesity
Source: Nat Commun. 2022 Jul 16;13:4136. doi: 10.1038/s41467-022-31812-4 (PMC9288484; doi:10.1038/s41467-022-31812-4)
Supplement: Supplementary file 5 — Supplementary Data 1 [file 41467_2022_31812_MOESM5_ESM.xlsx]

## Sheet: Proteins
Supplementary Data 1. Proteins identified by mass spectrometric analysis of immunoprecipitates from WT and 3xFlag-Gm4951 mouse livers.
Protein FDR Confidence: Combined	Master	Accession	Description	Coverage [%]	# PSMs	MW [kDa]	Abundance_Control IP	Abundance_3xFlag-Gm4951 IP	Found in Sample Control IP	Found in Sample Gm4951 IP	Ratio of 3xFlag-Gm4951 IP/Control IP
High	Master Protein	Q8BFZ3	Beta-actin-like protein 2 OS=Mus musculus OX=10090 GN=Actbl2 PE=1 SV=1	45	184	42		1.92325e+06	High	High	#VALUE!
High	Master Protein	Q9QZ85	Interferon-inducible GTPase 1 OS=Mus musculus OX=10090 GN=Iigp1 PE=1 SV=2	23	142	47.5		248684350	Not Found	High	#VALUE!
High	Master Protein	E9QA15	Caldesmon 1 OS=Mus musculus OX=10090 GN=Cald1 PE=1 SV=1	40	129	89.2		175199	Not Found	High	#VALUE!
High	Master Protein	Q9D6F9	Tubulin beta-4A chain OS=Mus musculus OX=10090 GN=Tubb4a PE=1 SV=3	55	113	49.6		3.94724e+06	Not Found	High	#VALUE!
High	Master Protein	P56655	Cytochrome P450 2C38 OS=Mus musculus OX=10090 GN=Cyp2c38 PE=2 SV=2	15	111	56.2		597835	Not Found	High	#VALUE!
High	Master Protein	E9Q1K3	Alpha-adducin OS=Mus musculus OX=10090 GN=Add1 PE=1 SV=1	49	92	72.9		1.89163e+06	Not Found	High	#VALUE!
High	Master Protein	P62984	Ubiquitin-60S ribosomal protein L40 OS=Mus musculus OX=10090 GN=Uba52 PE=1 SV=2	51	48	14.7		128092	Not Found	High	#VALUE!
High	Master Protein	A0A087WPT0	Leucine-rich repeat flightless-interacting protein 1 (Fragment) OS=Mus musculus OX=10090 GN=Lrrfip1 PE=1 SV=1	39	30	10.7		123857	Not Found	High	#VALUE!
High	Master Protein	E9Q448	Tropomyosin alpha-1 chain OS=Mus musculus OX=10090 GN=Tpm1 PE=1 SV=1	41	24	32.8		339621	Not Found	High	#VALUE!
High	Master Protein	Q921H8	3-ketoacyl-CoA thiolase A, peroxisomal OS=Mus musculus OX=10090 GN=Acaa1a PE=1 SV=1	46	23	43.9		574921	Not Found	High	#VALUE!
High	Master Protein	A8Y5N4	17-beta-hydroxysteroid dehydrogenase 13 OS=Mus musculus OX=10090 GN=Hsd17b13 PE=1 SV=1	48	19	29.4		819177	Not Found	High	#VALUE!
High	Master Protein	Q91YZ8	Polyadenylate-binding protein OS=Mus musculus OX=10090 GN=Pabpc4 PE=1 SV=1	16	17	67.8		2.72126e+06	Not Found	High	#VALUE!
High	Master Protein	P63037	DnaJ homolog subfamily A member 1 OS=Mus musculus OX=10090 GN=Dnaja1 PE=1 SV=1	38	16	44.8		1.06946e+07	High	High	#VALUE!
High	Master Protein	Q6A0A9	Constitutive coactivator of PPAR-gamma-like protein 1 OS=Mus musculus OX=10090 GN=FAM120A PE=1 SV=2	16	15	121.6		6.06971e+06	High	High	#VALUE!
High	Master Protein	A2AIM4	Tropomyosin beta chain OS=Mus musculus OX=10090 GN=Tpm2 PE=1 SV=1	28	15	33		276586	Not Found	High	#VALUE!
High	Master Protein	P15392	Cytochrome P450 2A4 OS=Mus musculus OX=10090 GN=Cyp2a4 PE=2 SV=3	6	14	56.7		1.46058e+06	High	High	#VALUE!
High	Master Protein	Q9D826	Peroxisomal sarcosine oxidase OS=Mus musculus OX=10090 GN=Pipox PE=1 SV=1	26	12	43.8		3.11876e+07	Not Found	High	#VALUE!
High	Master Protein	Q99K90	TGF-beta-activated kinase 1 and MAP3K7-binding protein 2 OS=Mus musculus OX=10090 GN=Tab2 PE=1 SV=1	12	12	76.4		1.04175e+06	High	High	#VALUE!
High	Master Protein	P42669	Transcriptional activator protein Pur-alpha OS=Mus musculus OX=10090 GN=Pura PE=1 SV=1	31	12	34.9		4.40891e+06	High	High	#VALUE!
Medium	Master Protein	E9QP44	Arf-GAP with Rho-GAP domain, ANK repeat and PH domain-containing protein 2 OS=Mus musculus OX=10090 GN=Arap2 PE=1 SV=1	1	11	193.3	9.74814e+06		High	Not Found	#VALUE!
High	Master Protein	P05202	Aspartate aminotransferase, mitochondrial OS=Mus musculus OX=10090 GN=Got2 PE=1 SV=1	17	11	47.4		2.95101e+06	High	High	#VALUE!
High	Master Protein	Q9Z2I8	Succinate--CoA ligase [GDP-forming] subunit beta, mitochondrial OS=Mus musculus OX=10090 GN=Suclg2 PE=1 SV=3	13	11	46.8		2.77249e+06	High	High	#VALUE!
High	Master Protein	Q64435	UDP-glucuronosyltransferase 1-6 OS=Mus musculus OX=10090 GN=Ugt1a6 PE=1 SV=1	16	11	60.4		735888	Not Found	High	#VALUE!
High	Master Protein	Q9D024	Coiled-coil domain-containing protein 47 OS=Mus musculus OX=10090 GN=Ccdc47 PE=1 SV=2	18	10	55.8		1.72162e+06	Not Found	High	#VALUE!
High	Master Protein	P32020	Non-specific lipid-transfer protein OS=Mus musculus OX=10090 GN=Scp2 PE=1 SV=3	18	10	59.1		1.89434e+06	High	High	#VALUE!
High	Master Protein	E9PVP0	START domain-containing protein 10 OS=Mus musculus OX=10090 GN=Stard10 PE=1 SV=1	13	10	40.1		1.42311e+06	High	High	#VALUE!
High	Master Protein	G3UZ34	116 kDa U5 small nuclear ribonucleoprotein component OS=Mus musculus OX=10090 GN=Eftud2 PE=1 SV=1	5	9	108.3		1.041e+06	Not Found	High	#VALUE!
High	Master Protein	Q8BW75	Amine oxidase [flavin-containing] B OS=Mus musculus OX=10090 GN=Maob PE=1 SV=4	18	9	58.5		5.19365e+06	High	High	#VALUE!
High	Master Protein	Q3UIR3	E3 ubiquitin-protein ligase DTX3L OS=Mus musculus OX=10090 GN=Dtx3l PE=1 SV=1	11	9	83		1.79869e+06	High	High	#VALUE!
High	Master Protein	P46425	Glutathione S-transferase P 2 OS=Mus musculus OX=10090 GN=Gstp2 PE=1 SV=2	8	9	23.5		150219	Not Found	High	#VALUE!
High	Master Protein	P43275	Histone H1.1 OS=Mus musculus OX=10090 GN=H1-1 PE=1 SV=2	23	9	21.8		519775	High	High	#VALUE!
High	Master Protein	Q8JZK9	Hydroxymethylglutaryl-CoA synthase, cytoplasmic OS=Mus musculus OX=10090 GN=Hmgcs1 PE=1 SV=1	8	9	57.5		367183	Not Found	High	#VALUE!
High	Master Protein	Q9D819	Inorganic pyrophosphatase OS=Mus musculus OX=10090 GN=Ppa1 PE=1 SV=1	28	9	32.6		7867302	High	High	#VALUE!
High	Master Protein	A2A7S7	Tyrosine--tRNA ligase OS=Mus musculus OX=10090 GN=Yars PE=1 SV=1	8	9	63		152062	High	High	#VALUE!
High	Master Protein	A0A087WPH7	26S proteasome regulatory subunit 6A (Fragment) OS=Mus musculus OX=10090 GN=Psmc3 PE=1 SV=6	32	8	34		736479	Not Found	High	#VALUE!
High	Master Protein	Q3U3J1	2-oxoisovalerate dehydrogenase subunit alpha OS=Mus musculus OX=10090 GN=Bckdha PE=1 SV=1	24	8	50.7		1.65201e+06	Not Found	High	#VALUE!
High	Master Protein	A0A0R4J0X2	5-aminolevulinate synthase OS=Mus musculus OX=10090 GN=Alas1 PE=1 SV=1	13	8	70.9		4.29395e+06	Not Found	High	#VALUE!
High	Master Protein	P50172	Corticosteroid 11-beta-dehydrogenase isozyme 1 OS=Mus musculus OX=10090 GN=Hsd11b1 PE=1 SV=3	20	8	32.3		2.63519e+06	Not Found	High	#VALUE!
High	Master Protein	Q91WT9	Cystathionine beta-synthase OS=Mus musculus OX=10090 GN=Cbs PE=1 SV=3	22	8	61.5		4.7589e+06	High	High	#VALUE!
High	Master Protein	P08113	Endoplasmin OS=Mus musculus OX=10090 GN=Hsp90b1 PE=1 SV=2	10	8	92.4		3.27453e+06	High	High	#VALUE!
High	Master Protein	P97855	Ras GTPase-activating protein-binding protein 1 OS=Mus musculus OX=10090 GN=G3bp1 PE=1 SV=1	16	8	51.8		1.83981e+06	Not Found	High	#VALUE!
High	Master Protein	H7BXC3	Triosephosphate isomerase OS=Mus musculus OX=10090 GN=Tpi1 PE=1 SV=1	47	8	18		4.57204e+06	High	High	#VALUE!
High	Master Protein	P25911	Tyrosine-protein kinase Lyn OS=Mus musculus OX=10090 GN=Lyn PE=1 SV=4	13	8	58.8		3.39474e+06	Not Found	High	#VALUE!
High	Master Protein	Q8R084	UDP-glucuronosyltransferase OS=Mus musculus OX=10090 GN=Ugt2b1 PE=1 SV=1	9	8	60.1		598052	Not Found	High	#VALUE!
High	Master Protein	A0JNU3	60 kDa lysophospholipase OS=Mus musculus OX=10090 GN=Aspg PE=1 SV=1	7	7	60.6		846842	High	High	#VALUE!
High	Master Protein	A2AQN4	Acetyl-coenzyme A synthetase, cytoplasmic OS=Mus musculus OX=10090 GN=Acss2 PE=1 SV=1	8	7	80.3		1.7566e+06	Not Found	High	#VALUE!
High	Master Protein	P50247	Adenosylhomocysteinase OS=Mus musculus OX=10090 GN=Ahcy PE=1 SV=3	17	7	47.7		5.04862e+06	High	High	#VALUE!
High	Master Protein	Q91Z96	BMP-2-inducible protein kinase OS=Mus musculus OX=10090 GN=Bmp2k PE=1 SV=1	6	7	126.1	388839		High	High	#VALUE!
High	Master Protein	P12790	Cytochrome P450 2B9 OS=Mus musculus OX=10090 GN=Cyp2b9 PE=1 SV=2	14	7	55.7		5.46486e+06	Not Found	High	#VALUE!
High	Master Protein	O54749	Cytochrome P450 2J5 OS=Mus musculus OX=10090 GN=Cyp2j5 PE=1 SV=1	21	7	57.7		1.57387e+06	High	High	#VALUE!
High	Master Protein	A6H6J2	Cytochrome P450, family 2, subfamily b, polypeptide 13 OS=Mus musculus OX=10090 GN=Cyp2b13 PE=1 SV=1	16	7	55.8		1.38459e+06	Not Found	High	#VALUE!
High	Master Protein	Q8CBY8	Dynactin subunit 4 OS=Mus musculus OX=10090 GN=Dctn4 PE=1 SV=1	8	7	53		1.06433e+06	High	High	#VALUE!
High	Master Protein	Q8R1B4	Eukaryotic translation initiation factor 3 subunit C OS=Mus musculus OX=10090 GN=Eif3c PE=1 SV=1	7	7	105.5		415536	High	High	#VALUE!
High	Master Protein	Q924Y0	Gamma-butyrobetaine dioxygenase OS=Mus musculus OX=10090 GN=Bbox1 PE=1 SV=1	19	7	44.7		2.05929e+06	High	High	#VALUE!
High	Master Protein	Q571F8	Glutaminase liver isoform, mitochondrial OS=Mus musculus OX=10090 GN=Gls2 PE=1 SV=2	4	7	66.3		455347	Not Found	High	#VALUE!
High	Master Protein	P62874	Guanine nucleotide-binding protein G(I)/G(S)/G(T) subunit beta-1 OS=Mus musculus OX=10090 GN=Gnb1 PE=1 SV=3	23	7	37.4		1.67797e+06	High	High	#VALUE!
High	Master Protein	P48722	Heat shock 70 kDa protein 4L OS=Mus musculus OX=10090 GN=Hspa4l PE=1 SV=2	9	7	94.3		501725	Not Found	High	#VALUE!
High	Master Protein	P49312	Heterogeneous nuclear ribonucleoprotein A1 OS=Mus musculus OX=10090 GN=Hnrnpa1 PE=1 SV=2	14	7	34.2		1.33706e+06	High	High	#VALUE!
High	Master Protein	Q00PI9	Heterogeneous nuclear ribonucleoprotein U-like protein 2 OS=Mus musculus OX=10090 GN=Hnrnpul2 PE=1 SV=2	8	7	84.9		869083	High	High	#VALUE!
High	Master Protein	P58710	L-gulonolactone oxidase OS=Mus musculus OX=10090 GN=Gulo PE=1 SV=3	16	7	50.4		1.72557e+06	High	High	#VALUE!
High	Master Protein	Q99JB8	Protein kinase C and casein kinase II substrate protein 3 OS=Mus musculus OX=10090 GN=Pacsin3 PE=1 SV=1	10	7	48.6		267703	High	High	#VALUE!
High	Master Protein	Q9DBR7	Protein phosphatase 1 regulatory subunit 12A OS=Mus musculus OX=10090 GN=Ppp1r12a PE=1 SV=2	8	7	114.9		1.43275e+06	High	High	#VALUE!
High	Master Protein	O35609	Secretory carrier-associated membrane protein 3 OS=Mus musculus OX=10090 GN=Scamp3 PE=1 SV=3	19	7	38.4		538119	High	High	#VALUE!
High	Master Protein	Q8BX10	Serine/threonine-protein phosphatase PGAM5, mitochondrial OS=Mus musculus OX=10090 GN=Pgam5 PE=1 SV=1	24	7	32		2.21935e+06	Not Found	High	#VALUE!
High	Master Protein	P14246	Solute carrier family 2, facilitated glucose transporter member 2 OS=Mus musculus OX=10090 GN=Slc2a2 PE=1 SV=3	15	7	57.1		3.77615e+06	Not Found	High	#VALUE!
High	Master Protein	J3QP56	Acyl-protein thioesterase 1 OS=Mus musculus OX=10090 GN=Lypla1 PE=1 SV=1	14	6	23.7		3.61679e+06	High	High	#VALUE!
High	Master Protein	G3X982	Aldehyde oxidase 3 OS=Mus musculus OX=10090 GN=Aox3 PE=1 SV=1	6	6	146.8		1.66735e+06	Not Found	High	#VALUE!
High	Master Protein	K3W4Q8	Basigin OS=Mus musculus OX=10090 GN=Bsg PE=1 SV=1	10	6	24.1		1.56348e+06	High	High	#VALUE!
High	Master Protein	A0A0G2JF72	Cold shock domain-containing protein E1 OS=Mus musculus OX=10090 GN=Csde1 PE=1 SV=1	10	6	74.4		852328	Not Found	High	#VALUE!
High	Master Protein	Q9EQ06	Estradiol 17-beta-dehydrogenase 11 OS=Mus musculus OX=10090 GN=Hsd17b11 PE=1 SV=1	12	6	32.9		1.18224e+06	Not Found	High	#VALUE!
High	Master Protein	Q99KB8	Hydroxyacylglutathione hydrolase, mitochondrial OS=Mus musculus OX=10090 GN=Hagh PE=1 SV=2	24	6	34.1		2.6136e+06	Not Found	High	#VALUE!
High	Master Protein	A2API8	Paralemmin A kinase anchor protein OS=Mus musculus OX=10090 GN=Pakap PE=1 SV=1	7	6	101.5		1.33266e+06	High	High	#VALUE!
High	Master Protein	Q3V0K9	Plastin-1 OS=Mus musculus OX=10090 GN=Pls1 PE=1 SV=1	6	6	70.4		96735.5	Not Found	High	#VALUE!
High	Master Protein	Q9R1P4	Proteasome subunit alpha type-1 OS=Mus musculus OX=10090 GN=Psma1 PE=1 SV=1	22	6	29.5		1.46824e+06	Not Found	High	#VALUE!
High	Master Protein	G3UWY3	Protein cordon-bleu OS=Mus musculus OX=10090 GN=Cobl PE=1 SV=1	6	6	143.2		380392	High	High	#VALUE!
High	Master Protein	P50431	Serine hydroxymethyltransferase, cytosolic OS=Mus musculus OX=10090 GN=Shmt1 PE=1 SV=3	13	6	52.6		2.62877e+06	Not Found	High	#VALUE!
High	Master Protein	Q9JKK7	Tropomodulin-2 OS=Mus musculus OX=10090 GN=Tmod2 PE=1 SV=2	5	6	39.5		3.68899e+06	Not Found	High	#VALUE!
High	Master Protein	Q8BJL9	UDP-glucuronosyltransferase OS=Mus musculus OX=10090 GN=Ugt2b35 PE=1 SV=1	6	6	60.4		406819	Not Found	High	#VALUE!
High	Master Protein	Q9JKB3	Y-box-binding protein 3 OS=Mus musculus OX=10090 GN=Ybx3 PE=1 SV=2	18	6	38.8	154270		High	Not Found	#VALUE!
High	Master Protein	P68254	14-3-3 protein theta OS=Mus musculus OX=10090 GN=Ywhaq PE=1 SV=1	20	5	27.8		837937	High	High	#VALUE!
High	Master Protein	Q99JI4	26S proteasome non-ATPase regulatory subunit 6 OS=Mus musculus OX=10090 GN=Psmd6 PE=1 SV=1	17	5	45.5		1.39661e+06	High	High	#VALUE!
High	Master Protein	Q91YI0	Argininosuccinate lyase OS=Mus musculus OX=10090 GN=Asl PE=1 SV=1	13	5	51.7		1.89698e+06	Not Found	High	#VALUE!
High	Master Protein	P34927	Asialoglycoprotein receptor 1 OS=Mus musculus OX=10090 GN=Asgr1 PE=1 SV=4	15	5	32.6		4.18636e+06	Not Found	High	#VALUE!
High	Master Protein	O88967	ATP-dependent zinc metalloprotease YME1L1 OS=Mus musculus OX=10090 GN=Yme1l1 PE=1 SV=1	10	5	80		4.39341e+06	Not Found	High	#VALUE!
High	Master Protein	Q99LB2	Dehydrogenase/reductase SDR family member 4 OS=Mus musculus OX=10090 GN=Dhrs4 PE=1 SV=3	10	5	29.9		3.8299e+06	Not Found	High	#VALUE!
High	Master Protein	Q9QYI3	DnaJ homolog subfamily C member 7 OS=Mus musculus OX=10090 GN=Dnajc7 PE=1 SV=2	14	5	56.4		686004	Not Found	High	#VALUE!
High	Master Protein	H7BX01	Dynamin-like 120 kDa protein, mitochondrial OS=Mus musculus OX=10090 GN=Opa1 PE=1 SV=1	6	5	113.2		293659	Not Found	High	#VALUE!
High	Master Protein	Q99LC5	Electron transfer flavoprotein subunit alpha, mitochondrial OS=Mus musculus OX=10090 GN=Etfa PE=1 SV=2	18	5	35		1.4651e+06	Not Found	High	#VALUE!
High	Master Protein	Q6P5F9	Exportin-1 OS=Mus musculus OX=10090 GN=Xpo1 PE=1 SV=1	6	5	123		498473	Not Found	High	#VALUE!
High	Master Protein	P30115	Glutathione S-transferase A3 OS=Mus musculus OX=10090 GN=Gsta3 PE=1 SV=2	15	5	25.3		2.30755e+06	Not Found	High	#VALUE!
High	Master Protein	Q9DCM2	Glutathione S-transferase kappa 1 OS=Mus musculus OX=10090 GN=Gstk1 PE=1 SV=3	22	5	25.7		812124	High	High	#VALUE!
High	Master Protein	Q64471	Glutathione S-transferase theta-1 OS=Mus musculus OX=10090 GN=Gstt1 PE=1 SV=4	15	5	27.4		4.39097e+06	Not Found	High	#VALUE!
High	Master Protein	E9QNP3	Hornerin OS=Mus musculus OX=10090 GN=Hrnr PE=1 SV=1	15	5	323.2		493727	Not Found	High	#VALUE!
High	Master Protein	Q61425	Hydroxyacyl-coenzyme A dehydrogenase, mitochondrial OS=Mus musculus OX=10090 GN=Hadh PE=1 SV=2	25	5	34.4		3.745e+06	Not Found	High	#VALUE!
High	Master Protein	Q8BFW7	Lipoma-preferred partner homolog OS=Mus musculus OX=10090 GN=Lpp PE=1 SV=1	9	5	65.8		313026	High	High	#VALUE!
High	Master Protein	D3YYS6	Monoglyceride lipase OS=Mus musculus OX=10090 GN=Mgll PE=1 SV=1	18	5	36.6		2.77279e+06	Not Found	High	#VALUE!
High	Master Protein	Q9R1S7	Multidrug resistance-associated protein 6 OS=Mus musculus OX=10090 GN=Abcc6 PE=1 SV=3	5	5	164.8		2.8781e+06	Not Found	High	#VALUE!
High	Master Protein	P28666	Murinoglobulin-2 OS=Mus musculus OX=10090 GN=Mug2 PE=1 SV=2	2	5	162.3		294414	High	High	#VALUE!
High	Master Protein	Q8R4H7	N-acetylglutamate synthase, mitochondrial OS=Mus musculus OX=10090 GN=Nags PE=1 SV=2	13	5	57.5		843792	High	High	#VALUE!
High	Master Protein	Q8CC86	Nicotinate phosphoribosyltransferase OS=Mus musculus OX=10090 GN=Naprt PE=1 SV=1	13	5	58.2		2.70425e+06	Not Found	High	#VALUE!
High	Master Protein	G3UZJ4	Peroxiredoxin-5, mitochondrial OS=Mus musculus OX=10090 GN=Prdx5 PE=1 SV=1	42	5	17.2		3.59405e+06	Not Found	High	#VALUE!
High	Master Protein	Q925N0	Sideroflexin-5 OS=Mus musculus OX=10090 GN=Sfxn5 PE=1 SV=2	22	5	37.3		1.04036e+07	Not Found	High	#VALUE!
High	Master Protein	O08966	Solute carrier family 22 member 1 OS=Mus musculus OX=10090 GN=Slc22a1 PE=1 SV=2	7	5	61.5		270608	Not Found	High	#VALUE!
High	Master Protein	Q8BGH2	Sorting and assembly machinery component 50 homolog OS=Mus musculus OX=10090 GN=Samm50 PE=1 SV=1	8	5	51.8		8209580	Not Found	High	#VALUE!
High	Master Protein	Q8VIJ6	Splicing factor, proline- and glutamine-rich OS=Mus musculus OX=10090 GN=Sfpq PE=1 SV=1	7	5	75.4		1.4171e+06	Not Found	High	#VALUE!
High	Master Protein	Q9DBG1	Sterol 26-hydroxylase, mitochondrial OS=Mus musculus OX=10090 GN=Cyp27a1 PE=1 SV=1	12	5	60.7		1.76326e+06	High	High	#VALUE!
High	Master Protein	Q8BWF0	Succinate-semialdehyde dehydrogenase, mitochondrial OS=Mus musculus OX=10090 GN=Aldh5a1 PE=1 SV=1	13	5	55.9		1.86953e+06	Not Found	High	#VALUE!
High	Master Protein	Q8R086	Sulfite oxidase, mitochondrial OS=Mus musculus OX=10090 GN=Suox PE=1 SV=2	13	5	60.7		1.34439e+06	Not Found	High	#VALUE!
High	Master Protein	O08583	THO complex subunit 4 OS=Mus musculus OX=10090 GN=Alyref PE=1 SV=3	11	5	26.9		635932	High	High	#VALUE!
High	Master Protein	Q62351	Transferrin receptor protein 1 OS=Mus musculus OX=10090 GN=Tfrc PE=1 SV=1	9	5	85.7		243554	Not Found	High	#VALUE!
High	Master Protein	Q9JKX3	Transferrin receptor protein 2 OS=Mus musculus OX=10090 GN=Tfr2 PE=1 SV=2	6	5	88.3		1.28595e+06	Not Found	High	#VALUE!
High	Master Protein	S4R1X1	WD repeat-containing protein 91 OS=Mus musculus OX=10090 GN=Wdr91 PE=1 SV=1	9	5	67.7		524393	High	High	#VALUE!
High	Master Protein	Q62523	Zyxin OS=Mus musculus OX=10090 GN=Zyx PE=1 SV=2	8	5	60.5		589550	High	High	#VALUE!
High	Master Protein	Q9R092	17-beta-hydroxysteroid dehydrogenase type 6 OS=Mus musculus OX=10090 GN=Hsd17b6 PE=1 SV=1	10	4	36.1		227801	Not Found	High	#VALUE!
High	Master Protein	Q8K3K7	1-acyl-sn-glycerol-3-phosphate acyltransferase beta OS=Mus musculus OX=10090 GN=Agpat2 PE=1 SV=1	19	4	31		854592	Not Found	High	#VALUE!
High	Master Protein	P70266	6-phosphofructo-2-kinase/fructose-2,6-bisphosphatase 1 OS=Mus musculus OX=10090 GN=Pfkfb1 PE=1 SV=2	8	4	54.8		988979	Not Found	High	#VALUE!
High	Master Protein	Q99KI0	Aconitate hydratase, mitochondrial OS=Mus musculus OX=10090 GN=Aco2 PE=1 SV=1	7	4	85.4		776991	Not Found	High	#VALUE!
High	Master Protein	Q9CR95	Adaptin ear-binding coat-associated protein 1 OS=Mus musculus OX=10090 GN=Necap1 PE=1 SV=2	14	4	29.6		1.92559e+06	Not Found	High	#VALUE!
High	Master Protein	Q8VC28	Aldo-keto reductase family 1 member C13 OS=Mus musculus OX=10090 GN=Akr1c13 PE=1 SV=2	19	4	37		3.29321e+06	Not Found	High	#VALUE!
High	Master Protein	P61967	AP-1 complex subunit sigma-1A OS=Mus musculus OX=10090 GN=Ap1s1 PE=1 SV=1	10	4	18.7	54879.5		High	Not Found	#VALUE!
High	Master Protein	A0A286YDU2	Ataxin-2 (Fragment) OS=Mus musculus OX=10090 GN=Atxn2 PE=1 SV=1	15	4	43		235568	Not Found	High	#VALUE!
High	Master Protein	Q9DCX2	ATP synthase subunit d, mitochondrial OS=Mus musculus OX=10090 GN=Atp5pd PE=1 SV=3	35	4	18.7		1.0283e+06	Not Found	High	#VALUE!
High	Master Protein	Q91X75	Cyp2a4 protein OS=Mus musculus OX=10090 GN=Cyp2a5 PE=1 SV=1	12	4	56.7		1.3104e+06	Not Found	High	#VALUE!
High	Master Protein	Q9CPY7	Cytosol aminopeptidase OS=Mus musculus OX=10090 GN=Lap3 PE=1 SV=3	14	4	56.1		667075	Not Found	High	#VALUE!
High	Master Protein	Q99L04	Dehydrogenase/reductase SDR family member 1 OS=Mus musculus OX=10090 GN=Dhrs1 PE=1 SV=1	13	4	34		188364	High	High	#VALUE!
High	Master Protein	Q99J47	Dehydrogenase/reductase SDR family member 7B OS=Mus musculus OX=10090 GN=Dhrs7b PE=1 SV=1	16	4	35		1.63499e+06	Not Found	High	#VALUE!
High	Master Protein	Q9CQJ6	Density-regulated protein OS=Mus musculus OX=10090 GN=Denr PE=1 SV=1	34	4	22.2		1.15681e+06	High	High	#VALUE!
High	Master Protein	E9QMK9	D-glutamate cyclase, mitochondrial OS=Mus musculus OX=10090 GN=Dglucy PE=1 SV=1	7	4	69.9		1.16374e+06	Not Found	High	#VALUE!
High	Master Protein	P70694	Estradiol 17 beta-dehydrogenase 5 OS=Mus musculus OX=10090 GN=Akr1c6 PE=1 SV=1	8	4	37		8.95843e+06	Not Found	High	#VALUE!
High	Master Protein	Q8QZY1	Eukaryotic translation initiation factor 3 subunit L OS=Mus musculus OX=10090 GN=Eif3l PE=1 SV=1	6	4	66.6	71803.2		High	Not Found	#VALUE!
High	Master Protein	Q8BUV3	Gephyrin OS=Mus musculus OX=10090 GN=Gphn PE=1 SV=2	9	4	83.2		982002	Not Found	High	#VALUE!
High	Master Protein	P47856	Glutamine--fructose-6-phosphate aminotransferase [isomerizing] 1 OS=Mus musculus OX=10090 GN=Gfpt1 PE=1 SV=3	8	4	78.5		1.15679e+06	Not Found	High	#VALUE!
High	Master Protein	E9Q9B0	Kinesin-like protein KIF1C OS=Mus musculus OX=10090 GN=Kif1c PE=1 SV=1	4	4	123.7		127959	High	High	#VALUE!
High	Master Protein	P14733	Lamin-B1 OS=Mus musculus OX=10090 GN=Lmnb1 PE=1 SV=3	8	4	66.7		767650	Not Found	High	#VALUE!
High	Master Protein	P14152	Malate dehydrogenase, cytoplasmic OS=Mus musculus OX=10090 GN=Mdh1 PE=1 SV=3	13	4	36.5		980620	Not Found	High	#VALUE!
High	Master Protein	Q80UU9	Membrane-associated progesterone receptor component 2 OS=Mus musculus OX=10090 GN=Pgrmc2 PE=1 SV=2	25	4	23.3		327858	High	High	#VALUE!
High	Master Protein	O70451	Monocarboxylate transporter 2 OS=Mus musculus OX=10090 GN=Slc16a7 PE=1 SV=1	7	4	52.6		1.49714e+06	High	High	#VALUE!
High	Master Protein	Z4YK42	NAD kinase 2, mitochondrial OS=Mus musculus OX=10090 GN=Nadk2 PE=1 SV=1	12	4	44.8		206403	High	High	#VALUE!
High	Master Protein	P51660	Peroxisomal multifunctional enzyme type 2 OS=Mus musculus OX=10090 GN=Hsd17b4 PE=1 SV=3	7	4	79.4		1.32816e+06	Not Found	High	#VALUE!
High	Master Protein	Q9D0M1	Phosphoribosyl pyrophosphate synthase-associated protein 1 OS=Mus musculus OX=10090 GN=Prpsap1 PE=1 SV=1	15	4	39.4		1886296	Not Found	High	#VALUE!
High	Master Protein	A2A4M2	Predicted gene 11568 OS=Mus musculus OX=10090 GN=Gm11568 PE=4 SV=1	32	4	22.2		3.24654e+06	Not Found	High	#VALUE!
High	Master Protein	D3Z3S1	Prolactin regulatory element-binding protein OS=Mus musculus OX=10090 GN=Preb PE=1 SV=1	18	4	37.9		2.87186e+06	Not Found	High	#VALUE!
High	Master Protein	Q9R1P0	Proteasome subunit alpha type-4 OS=Mus musculus OX=10090 GN=Psma4 PE=1 SV=1	18	4	29.5		1.00088e+06	Not Found	High	#VALUE!
High	Master Protein	Q8BZ20	Protein mono-ADP-ribosyltransferase PARP12 OS=Mus musculus OX=10090 GN=Parp12 PE=1 SV=3	4	4	79.9		849536	Not Found	High	#VALUE!
High	Master Protein	Q9QYG0	Protein NDRG2 OS=Mus musculus OX=10090 GN=Ndrg2 PE=1 SV=1	10	4	40.8		2.10494e+06	Not Found	High	#VALUE!
High	Master Protein	P97379	Ras GTPase-activating protein-binding protein 2 OS=Mus musculus OX=10090 GN=G3bp2 PE=1 SV=2	11	4	54.1		1.74828e+06	Not Found	High	#VALUE!
High	Master Protein	Q8CEE7	Retinol dehydrogenase 13 OS=Mus musculus OX=10090 GN=Rdh13 PE=1 SV=1	16	4	36.4		622740	Not Found	High	#VALUE!
High	Master Protein	A0A0N4SUV6	Selenocysteine-specific elongation factor OS=Mus musculus OX=10090 GN=Eefsec PE=1 SV=1	15	4	58		1.59778e+06	High	High	#VALUE!
High	Master Protein	Q925E7	Serine/threonine-protein phosphatase 2A 55 kDa regulatory subunit B delta isoform OS=Mus musculus OX=10090 GN=Ppp2r2d PE=1 SV=1	13	4	51.9		145904	Not Found	High	#VALUE!
High	Master Protein	Q8K4Z5	Splicing factor 3A subunit 1 OS=Mus musculus OX=10090 GN=Sf3a1 PE=1 SV=1	6	4	88.5		656363	Not Found	High	#VALUE!
High	Master Protein	Q8CF89	TGF-beta-activated kinase 1 and MAP3K7-binding protein 1 OS=Mus musculus OX=10090 GN=Tab1 PE=1 SV=2	11	4	54.6		503057	High	High	#VALUE!
High	Master Protein	E9PXX7	Thioredoxin domain-containing protein 5 OS=Mus musculus OX=10090 GN=Txndc5 PE=1 SV=1	5	4	38.5		294464	High	High	#VALUE!
High	Master Protein	Q8BLY2	Threonine--tRNA ligase 2, cytoplasmic OS=Mus musculus OX=10090 GN=Tarsl2 PE=1 SV=1	4	4	91.3		619522	Not Found	High	#VALUE!
High	Master Protein	A0A286YDB7	Translocon-associated protein subunit alpha (Fragment) OS=Mus musculus OX=10090 GN=Ssr1 PE=1 SV=1	20	4	13.1		5.75193e+06	Not Found	High	#VALUE!
High	Master Protein	P49813	Tropomodulin-1 OS=Mus musculus OX=10090 GN=Tmod1 PE=1 SV=2	5	4	40.4		164354	Not Found	High	#VALUE!
High	Master Protein	A0A0A6YW28	Ubiquitin carboxyl-terminal hydrolase OS=Mus musculus OX=10090 GN=Usp4 PE=1 SV=1	5	4	103.7		291498	High	High	#VALUE!
High	Master Protein	O08759	Ubiquitin-protein ligase E3A OS=Mus musculus OX=10090 GN=Ube3a PE=1 SV=2	6	4	99.8		1.08538e+06	Not Found	High	#VALUE!
High	Master Protein	E9Q405	Unconventional myosin-XVIIIa OS=Mus musculus OX=10090 GN=Myo18a PE=1 SV=1	4	4	193.5		300369	High	High	#VALUE!
High	Master Protein	O70456	14-3-3 protein sigma OS=Mus musculus OX=10090 GN=Sfn PE=1 SV=2	6	3	27.7		1.45111e+06	Not Found	High	#VALUE!
High	Master Protein	Z4YJL4	182 kDa tankyrase-1-binding protein OS=Mus musculus OX=10090 GN=Tnks1bp1 PE=1 SV=1	4	3	112.6		208436	Not Found	High	#VALUE!
High	Master Protein	Q9CR00	26S proteasome non-ATPase regulatory subunit 9 OS=Mus musculus OX=10090 GN=Psmd9 PE=1 SV=1	19	3	24.7		370509	Not Found	High	#VALUE!
High	Master Protein	Q9D823	60S ribosomal protein L37 OS=Mus musculus OX=10090 GN=Rpl37 PE=3 SV=3	25	3	11.1		2.91612e+06	Not Found	High	#VALUE!
High	Master Protein	A0A140LIT2	7-dehydrocholesterol reductase OS=Mus musculus OX=10090 GN=Dhcr7 PE=1 SV=1	4	3	54.2		3.49369e+06	Not Found	High	#VALUE!
High	Master Protein	P13516	Acyl-CoA desaturase 1 OS=Mus musculus OX=10090 GN=Scd1 PE=1 SV=2	14	3	41		392616	Not Found	High	#VALUE!
High	Master Protein	P54822	Adenylosuccinate lyase OS=Mus musculus OX=10090 GN=Adsl PE=1 SV=2	7	3	54.8		485794	Not Found	High	#VALUE!
High	Master Protein	Q8JZQ2	AFG3-like protein 2 OS=Mus musculus OX=10090 GN=Afg3l2 PE=1 SV=1	4	3	89.5		932512	Not Found	High	#VALUE!
High	Master Protein	Q8CG76	Aflatoxin B1 aldehyde reductase member 2 OS=Mus musculus OX=10090 GN=Akr7a2 PE=1 SV=3	5	3	40.6		1.68317e+06	Not Found	High	#VALUE!
High	Master Protein	Q3U3K9	Ancient ubiquitous protein 1 OS=Mus musculus OX=10090 GN=Aup1 PE=1 SV=1	10	3	49.3		661662	High	High	#VALUE!
High	Master Protein	B0V2N8	Annexin (Fragment) OS=Mus musculus OX=10090 GN=Anxa2 PE=1 SV=1	16	3	19.6		656895	Not Found	High	#VALUE!
High	Master Protein	Q9Z1T1	AP-3 complex subunit beta-1 OS=Mus musculus OX=10090 GN=Ap3b1 PE=1 SV=2	3	3	122.7		863066	Not Found	High	#VALUE!
High	Master Protein	Q9DBR3	Armadillo repeat-containing protein 8 OS=Mus musculus OX=10090 GN=Armc8 PE=1 SV=2	5	3	75.3		691868	Not Found	High	#VALUE!
High	Master Protein	Q78IK2	ATP synthase membrane subunit DAPIT, mitochondrial OS=Mus musculus OX=10090 GN=Atp5md PE=1 SV=1	47	3	6.4		2.16872e+06	Not Found	High	#VALUE!
High	Master Protein	Q9D5T0	ATPase family AAA domain-containing protein 1 OS=Mus musculus OX=10090 GN=Atad1 PE=1 SV=1	8	3	40.7		1.5333e+06	Not Found	High	#VALUE!
High	Master Protein	A0A0R4J0U5	ATP-binding cassette sub-family D member 2 OS=Mus musculus OX=10090 GN=Abcd2 PE=1 SV=1	5	3	83.4		1.29897e+06	Not Found	High	#VALUE!
High	Master Protein	Q3UR42	ATP-dependent RNA helicase A (Fragment) OS=Mus musculus OX=10090 GN=Dhx9 PE=1 SV=1	5	3	82.4		460853	High	High	#VALUE!
High	Master Protein	A0A0G2JGL8	ATP-dependent RNA helicase DHX30 OS=Mus musculus OX=10090 GN=Dhx30 PE=1 SV=1	3	3	132.9		638878	Not Found	High	#VALUE!
High	Master Protein	Q3UW64	Bifunctional UDP-N-acetylglucosamine 2-epimerase/N-acetylmannosamine kinase OS=Mus musculus OX=10090 GN=Gne PE=1 SV=1	4	3	82.8		797395	Not Found	High	#VALUE!
High	Master Protein	Q8C5W0	Calmin OS=Mus musculus OX=10090 GN=Clmn PE=1 SV=2	3	3	117.2		888107	High	High	#VALUE!
High	Master Protein	P00920	Carbonic anhydrase 2 OS=Mus musculus OX=10090 GN=Ca2 PE=1 SV=4	13	3	29		537720	Not Found	High	#VALUE!
High	Master Protein	P48758	Carbonyl reductase [NADPH] 1 OS=Mus musculus OX=10090 GN=Cbr1 PE=1 SV=3	11	3	30.6		1.80594e+06	Not Found	High	#VALUE!
High	Master Protein	P10605	Cathepsin B OS=Mus musculus OX=10090 GN=Ctsb PE=1 SV=2	13	3	37.3		1.28776e+06	Not Found	High	#VALUE!
High	Master Protein	A0A0U1RP13	CDP-diacylglycerol--inositol 3-phosphatidyltransferase OS=Mus musculus OX=10090 GN=Cdipt PE=1 SV=1	12	3	20.3		1.45468e+06	Not Found	High	#VALUE!
High	Master Protein	P53996	Cellular nucleic acid-binding protein OS=Mus musculus OX=10090 GN=Cnbp PE=1 SV=2	20	3	19.6		450958	Not Found	High	#VALUE!
High	Master Protein	Q9D5V5	Cullin-5 OS=Mus musculus OX=10090 GN=Cul5 PE=1 SV=3	4	3	90.9		432566	Not Found	High	#VALUE!
High	Master Protein	Q9CZ13	Cytochrome b-c1 complex subunit 1, mitochondrial OS=Mus musculus OX=10090 GN=Uqcrc1 PE=1 SV=2	6	3	52.8		1.57155e+06	Not Found	High	#VALUE!
High	Master Protein	Q9DBW0	Cytochrome P450 4V2 OS=Mus musculus OX=10090 GN=Cyp4v2 PE=1 SV=1	8	3	60.9		431938	Not Found	High	#VALUE!
High	Master Protein	Q9EQW4	Cytochrome P450, CYP3A OS=Mus musculus OX=10090 GN=Cyp3a44 PE=2 SV=1	5	3	57.6		2.12716e+06	Not Found	High	#VALUE!
High	Master Protein	B8JK07	Cytochrome P450, family 4, subfamily f, polypeptide 13 OS=Mus musculus OX=10090 GN=Cyp4f13 PE=1 SV=1	7	3	47.3		131100	Not Found	High	#VALUE!
High	Master Protein	P28271	Cytoplasmic aconitate hydratase OS=Mus musculus OX=10090 GN=Aco1 PE=1 SV=3	6	3	98.1		785802	Not Found	High	#VALUE!
High	Master Protein	P10518	Delta-aminolevulinic acid dehydratase OS=Mus musculus OX=10090 GN=Alad PE=1 SV=1	21	3	36		692334	Not Found	High	#VALUE!
High	Master Protein	Q3TCR7	Dynamin-2 OS=Mus musculus OX=10090 GN=Dnm2 PE=1 SV=1	5	3	97.9		647377	Not Found	High	#VALUE!
High	Master Protein	J3QNT7	Epsin-2 OS=Mus musculus OX=10090 GN=Epn2 PE=1 SV=1	9	3	68.3		137588	Not Found	High	#VALUE!
High	Master Protein	A0A087WS46	Eukaryotic translation elongation factor 1 beta 2 OS=Mus musculus OX=10090 GN=Eef1b2 PE=1 SV=1	12	3	20.1		1.77921e+06	High	High	#VALUE!
High	Master Protein	Q8BJW6	Eukaryotic translation initiation factor 2A OS=Mus musculus OX=10090 GN=Eif2a PE=1 SV=2	7	3	64.4		514926	Not Found	High	#VALUE!
High	Master Protein	P43006	Excitatory amino acid transporter 2 OS=Mus musculus OX=10090 GN=Slc1a2 PE=1 SV=1	4	3	62		91065.3	Not Found	High	#VALUE!
High	Master Protein	E9PUW7	Exportin-7 OS=Mus musculus OX=10090 GN=Xpo7 PE=1 SV=1	3	3	123.8		165564	Not Found	High	#VALUE!
Medium	Master Protein	Q3TQF0	F-box only protein 31 OS=Mus musculus OX=10090 GN=Fbxo31 PE=1 SV=1	3	3	57.2		586327	Not Found	High	#VALUE!
High	Master Protein	A0A494B9Y8	Ferrochelatase OS=Mus musculus OX=10090 GN=Fech PE=1 SV=1	11	3	41.6		1.82036e+06	Not Found	High	#VALUE!
High	Master Protein	Q923D2	Flavin reductase (NADPH) OS=Mus musculus OX=10090 GN=Blvrb PE=1 SV=3	15	3	22.2		366472	Not Found	High	#VALUE!
High	Master Protein	P63094	Guanine nucleotide-binding protein G(s) subunit alpha isoforms short OS=Mus musculus OX=10090 GN=Gnas PE=1 SV=1	10	3	45.6		732669	Not Found	High	#VALUE!
High	Master Protein	Q60668	Heterogeneous nuclear ribonucleoprotein D0 OS=Mus musculus OX=10090 GN=Hnrnpd PE=1 SV=2	11	3	38.3		94416.5	Not Found	High	#VALUE!
High	Master Protein	Q9WU19	Hydroxyacid oxidase 1 OS=Mus musculus OX=10090 GN=Hao1 PE=1 SV=1	6	3	41		298356	Not Found	High	#VALUE!
High	Master Protein	A0A0A6YX66	Immunoglobulin heavy variable V1-20 (Fragment) OS=Mus musculus OX=10090 GN=Ighv1-20 PE=4 SV=1	12	3	13.1		458437	High	High	#VALUE!
High	Master Protein	Q8BU30	Isoleucine--tRNA ligase, cytoplasmic OS=Mus musculus OX=10090 GN=Iars PE=1 SV=2	2	3	144.2		1.04865e+06	Not Found	High	#VALUE!
High	Master Protein	Q71RI9	Kynurenine--oxoglutarate transaminase 3 OS=Mus musculus OX=10090 GN=Kyat3 PE=1 SV=1	8	3	51.1		1.0784e+06	Not Found	High	#VALUE!
High	Master Protein	Q8BMJ2	Leucine--tRNA ligase, cytoplasmic OS=Mus musculus OX=10090 GN=Lars PE=1 SV=2	4	3	134.1		837691	Not Found	High	#VALUE!
High	Master Protein	F6TFN2	LIM domain only 7 (Fragment) OS=Mus musculus OX=10090 GN=Lmo7 PE=1 SV=1	3	3	133.9		152119	High	High	#VALUE!
High	Master Protein	E9QLB2	Lysophospholipase-like protein 1 OS=Mus musculus OX=10090 GN=Lyplal1 PE=1 SV=1	10	3	26.3		1.44625e+06	Not Found	High	#VALUE!
High	Master Protein	Q6TCG2	Membrane progesterone receptor epsilon OS=Mus musculus OX=10090 GN=Paqr9 PE=1 SV=2	8	3	42.7		1.54424e+06	Not Found	High	#VALUE!
High	Master Protein	Q9DCS2	Methyltransferase-like 26 OS=Mus musculus OX=10090 GN=Mettl26 PE=1 SV=1	16	3	22.7		907583	Not Found	High	#VALUE!
High	Master Protein	Q5HZI1	Microtubule-associated tumor suppressor 1 homolog OS=Mus musculus OX=10090 GN=Mtus1 PE=1 SV=2	4	3	134.3		61632.6	High	High	#VALUE!
High	Master Protein	G3X8S1	Mitochondrial import inner membrane translocase subunit TIM14 OS=Mus musculus OX=10090 GN=Dnajc19 PE=1 SV=1	22	3	17		127800	High	High	#VALUE!
High	Master Protein	Q9D880	Mitochondrial import inner membrane translocase subunit TIM50 OS=Mus musculus OX=10090 GN=Timm50 PE=1 SV=1	9	3	39.8		2.26417e+06	Not Found	High	#VALUE!
High	Master Protein	P63030	Mitochondrial pyruvate carrier 1 OS=Mus musculus OX=10090 GN=Mpc1 PE=1 SV=1	14	3	12.4		3.14715e+06	Not Found	High	#VALUE!
High	Master Protein	Q5F2E7	Nuclear fragile X mental retardation-interacting protein 2 OS=Mus musculus OX=10090 GN=Nufip2 PE=1 SV=1	6	3	75.6		50876.9	High	High	#VALUE!
High	Master Protein	Q01768	Nucleoside diphosphate kinase B OS=Mus musculus OX=10090 GN=Nme2 PE=1 SV=1	16	3	17.4		1.12369e+06	Not Found	High	#VALUE!
High	Master Protein	P29758	Ornithine aminotransferase, mitochondrial OS=Mus musculus OX=10090 GN=Oat PE=1 SV=1	11	3	48.3		692525	Not Found	High	#VALUE!
High	Master Protein	Q14C51	Pentatricopeptide repeat domain-containing protein 3, mitochondrial OS=Mus musculus OX=10090 GN=Ptcd3 PE=1 SV=2	4	3	77.7		314317	Not Found	High	#VALUE!
High	Master Protein	Q99LC9	Peroxisome assembly factor 2 OS=Mus musculus OX=10090 GN=Pex6 PE=1 SV=1	7	3	104.5		808995	Not Found	High	#VALUE!
High	Master Protein	Q9DCM0	Persulfide dioxygenase ETHE1, mitochondrial OS=Mus musculus OX=10090 GN=Ethe1 PE=1 SV=2	12	3	27.7		1.46725e+06	Not Found	High	#VALUE!
High	Master Protein	P21440	Phosphatidylcholine translocator ABCB4 OS=Mus musculus OX=10090 GN=Abcb4 PE=1 SV=2	3	3	140.3		653068	Not Found	High	#VALUE!
High	Master Protein	Q7TSH2	Phosphorylase b kinase regulatory subunit beta OS=Mus musculus OX=10090 GN=Phkb PE=1 SV=1	3	3	123.8		1.96476e+06	Not Found	High	#VALUE!
High	Master Protein	Q8K1N2	Pleckstrin homology-like domain family B member 2 OS=Mus musculus OX=10090 GN=Phldb2 PE=1 SV=2	3	3	141.4		403424	High	High	#VALUE!
High	Master Protein	A0A2I3BRL8	Predicted gene 7324 OS=Mus musculus OX=10090 GN=Gm7324 PE=4 SV=1	8	3	42.2		2.1105e+06	Not Found	High	#VALUE!
High	Master Protein	Q9QUM9	Proteasome subunit alpha type-6 OS=Mus musculus OX=10090 GN=Psma6 PE=1 SV=1	14	3	27.4		1.92771e+06	Not Found	High	#VALUE!
High	Master Protein	O35955	Proteasome subunit beta type-10 OS=Mus musculus OX=10090 GN=Psmb10 PE=1 SV=1	16	3	29		192086	Not Found	High	#VALUE!
High	Master Protein	Q8BXN7	Protein phosphatase 1K, mitochondrial OS=Mus musculus OX=10090 GN=Ppm1k PE=1 SV=1	8	3	40.9		749711	Not Found	High	#VALUE!
High	Master Protein	P52480	Pyruvate kinase PKM OS=Mus musculus OX=10090 GN=Pkm PE=1 SV=4	4	3	57.8		183066	Not Found	High	#VALUE!
High	Master Protein	A0A1B0GSR4	RuvB-like helicase (Fragment) OS=Mus musculus OX=10090 GN=Ruvbl2 PE=1 SV=1	17	3	23.5		888710	Not Found	High	#VALUE!
High	Master Protein	Q9CQR6	Serine/threonine-protein phosphatase 6 catalytic subunit OS=Mus musculus OX=10090 GN=Ppp6c PE=1 SV=1	10	3	35.1		307066	Not Found	High	#VALUE!
High	Master Protein	P47758	Signal recognition particle receptor subunit beta OS=Mus musculus OX=10090 GN=Srprb PE=1 SV=1	10	3	29.6		432228	High	High	#VALUE!
High	Master Protein	Q8BMA6	Signal recognition particle subunit SRP68 OS=Mus musculus OX=10090 GN=Srp68 PE=1 SV=2	7	3	70.5		85726.1	Not Found	High	#VALUE!
High	Master Protein	Q9D8L3	Signal sequence receptor, delta OS=Mus musculus OX=10090 GN=Ssr4 PE=1 SV=1	24	3	19		5.22286e+06	High	High	#VALUE!
High	Master Protein	A0A571BEK9	Squalene synthase OS=Mus musculus OX=10090 GN=Fdft1 PE=1 SV=1	6	3	52.1		570505	Not Found	High	#VALUE!
High	Master Protein	G5E8U1	Sulfate anion transporter 1 OS=Mus musculus OX=10090 GN=Slc26a1 PE=1 SV=1	5	3	77.6		1.57348e+06	Not Found	High	#VALUE!
High	Master Protein	Q8BGB2	Tetratricopeptide repeat protein 7A OS=Mus musculus OX=10090 GN=Ttc7a PE=1 SV=1	3	3	96.1		908358	Not Found	High	#VALUE!
High	Master Protein	P10639	Thioredoxin OS=Mus musculus OX=10090 GN=Txn PE=1 SV=3	31	3	11.7		592648	Not Found	High	#VALUE!
High	Master Protein	Q99LG0	Ubiquitin carboxyl-terminal hydrolase 16 OS=Mus musculus OX=10090 GN=Usp16 PE=1 SV=2	5	3	93.4		81068.3	High	High	#VALUE!
High	Master Protein	Q60932	Voltage-dependent anion-selective channel protein 1 OS=Mus musculus OX=10090 GN=Vdac1 PE=1 SV=3	16	3	32.3		350468	High	High	#VALUE!
High	Master Protein	Q80ZK9	WD and tetratricopeptide repeats protein 1 OS=Mus musculus OX=10090 GN=Wdtc1 PE=1 SV=1	5	3	75.7		233993	Not Found	High	#VALUE!
High	Master Protein	Q8BYK6	YTH domain-containing family protein 3 OS=Mus musculus OX=10090 GN=Ythdf3 PE=1 SV=2	5	3	63.9		313007	Not Found	High	#VALUE!
High	Master Protein	Q8VCC1	15-hydroxyprostaglandin dehydrogenase [NAD(+)] OS=Mus musculus OX=10090 GN=Hpgd PE=1 SV=1	9	2	29.2		1.32768e+06	Not Found	High	#VALUE!
High	Master Protein	A0A3B2WCK5	24-hydroxycholesterol 7-alpha-hydroxylase OS=Mus musculus OX=10090 GN=Cyp39a1 PE=1 SV=1	5	2	47.4		2.60627e+06	Not Found	High	#VALUE!
High	Master Protein	Q8BJY1	26S proteasome non-ATPase regulatory subunit 5 OS=Mus musculus OX=10090 GN=Psmd5 PE=1 SV=4	4	2	55.9		1.58911e+06	Not Found	High	#VALUE!
High	Master Protein	P26516	26S proteasome non-ATPase regulatory subunit 7 OS=Mus musculus OX=10090 GN=Psmd7 PE=1 SV=2	7	2	36.5		2.05367e+06	Not Found	High	#VALUE!
High	Master Protein	Q8BK72	28S ribosomal protein S27, mitochondrial OS=Mus musculus OX=10090 GN=Mrps27 PE=1 SV=2	6	2	47.7		584284	Not Found	High	#VALUE!
High	Master Protein	P26150	3 beta-hydroxysteroid dehydrogenase/Delta 5-->4-isomerase type 3 OS=Mus musculus OX=10090 GN=Hsd3b3 PE=1 SV=3	5	2	42		1.86288e+06	Not Found	High	#VALUE!
High	Master Protein	Q91WT7	3-alpha-hydroxysteroid dehydrogenase type 1 OS=Mus musculus OX=10090 GN=Akr1c14 PE=1 SV=1	7	2	37.2		1.27864e+06	Not Found	High	#VALUE!
High	Master Protein	Q9DBR1	5'-3' exoribonuclease 2 OS=Mus musculus OX=10090 GN=Xrn2 PE=1 SV=1	3	2	108.6		376826	Not Found	High	#VALUE!
High	Master Protein	Q8BK64	Activator of 90 kDa heat shock protein ATPase homolog 1 OS=Mus musculus OX=10090 GN=Ahsa1 PE=1 SV=2	9	2	38.1		2.8263e+06	Not Found	High	#VALUE!
High	Master Protein	Q920L1	Acyl-CoA (8-3)-desaturase OS=Mus musculus OX=10090 GN=Fads1 PE=1 SV=1	4	2	52.3		3.62934e+06	Not Found	High	#VALUE!
High	Master Protein	F7BP55	Adenylate kinase 2, mitochondrial (Fragment) OS=Mus musculus OX=10090 GN=Ak2 PE=1 SV=1	31	2	7.4		848439	Not Found	High	#VALUE!
High	Master Protein	A2BDX3	Adenylyltransferase and sulfurtransferase MOCS3 OS=Mus musculus OX=10090 GN=Mocs3 PE=1 SV=1	5	2	49.3	16917680		High	High	#VALUE!
High	Master Protein	A0A1L1SSF2	ADP-dependent glucokinase OS=Mus musculus OX=10090 GN=Adpgk PE=1 SV=1	6	2	53.9		90383.5	Not Found	High	#VALUE!
High	Master Protein	P84084	ADP-ribosylation factor 5 OS=Mus musculus OX=10090 GN=Arf5 PE=1 SV=2	12	2	20.5		688672	Not Found	High	#VALUE!
High	Master Protein	Q99K28	ADP-ribosylation factor GTPase-activating protein 2 OS=Mus musculus OX=10090 GN=Arfgap2 PE=1 SV=1	4	2	56.6		265806	Not Found	High	#VALUE!
High	Master Protein	Q9JKX6	ADP-sugar pyrophosphatase OS=Mus musculus OX=10090 GN=Nudt5 PE=1 SV=1	10	2	24		690620	Not Found	High	#VALUE!
High	Master Protein	Q9JII6	Aldo-keto reductase family 1 member A1 OS=Mus musculus OX=10090 GN=Akr1a1 PE=1 SV=3	9	2	36.6		463942	Not Found	High	#VALUE!
High	Master Protein	O70200	Allograft inflammatory factor 1 OS=Mus musculus OX=10090 GN=Aif1 PE=1 SV=1	20	2	16.9		335179	Not Found	High	#VALUE!
High	Master Protein	E0CYI4	All-trans-retinol dehydrogenase [NAD(+)] ADH4 (Fragment) OS=Mus musculus OX=10090 GN=Adh4 PE=1 SV=8	7	2	23.2	180134		High	High	#VALUE!
High	Master Protein	Q9DBE8	Alpha-1,3/1,6-mannosyltransferase ALG2 OS=Mus musculus OX=10090 GN=Alg2 PE=1 SV=2	11	2	47.4		473277	Not Found	High	#VALUE!
High	Master Protein	Q00897	Alpha-1-antitrypsin 1-4 OS=Mus musculus OX=10090 GN=Serpina1d PE=1 SV=1	7	2	46		298957	Not Found	High	#VALUE!
High	Master Protein	A0A338P7H5	Alpha-2-HS-glycoprotein OS=Mus musculus OX=10090 GN=Ahsg PE=1 SV=1	14	2	32.2		55742	Not Found	High	#VALUE!
High	Master Protein	D3Z5T2	Armadillo repeat-containing protein 10 OS=Mus musculus OX=10090 GN=Armc10 PE=1 SV=1	12	2	25.8		475469	High	High	#VALUE!
High	Master Protein	Q91WU5	Arsenite methyltransferase OS=Mus musculus OX=10090 GN=As3mt PE=1 SV=2	7	2	41.8		122707	Not Found	High	#VALUE!
High	Master Protein	Q8BPW9	Aspartyl aminopeptidase OS=Mus musculus OX=10090 GN=Dnpep PE=1 SV=1	6	2	51.6		874166	Not Found	High	#VALUE!
High	Master Protein	Q9D3D9	ATP synthase subunit delta, mitochondrial OS=Mus musculus OX=10090 GN=Atp5f1d PE=1 SV=1	14	2	17.6		1.00599e+06	Not Found	High	#VALUE!
High	Master Protein	Q8VDW0	ATP-dependent RNA helicase DDX39A OS=Mus musculus OX=10090 GN=Ddx39a PE=1 SV=1	5	2	49		601696	Not Found	High	#VALUE!
High	Master Protein	Q9DBL7	Bifunctional coenzyme A synthase OS=Mus musculus OX=10090 GN=Coasy PE=1 SV=2	4	2	62		551574	Not Found	High	#VALUE!
High	Master Protein	A0A0R4J2B2	BTB/POZ domain-containing protein KCTD12 OS=Mus musculus OX=10090 GN=Kctd12 PE=1 SV=1	10	2	35.9		92434.9	Not Found	High	#VALUE!
High	Master Protein	Q08093	Calponin-2 OS=Mus musculus OX=10090 GN=Cnn2 PE=1 SV=1	8	2	33.1		90095.3	Not Found	High	#VALUE!
High	Master Protein	Q80ZM8	Cardiolipin synthase (CMP-forming) OS=Mus musculus OX=10090 GN=Crls1 PE=1 SV=1	10	2	32.5		211744	Not Found	High	#VALUE!
High	Master Protein	Q9R013	Cathepsin F OS=Mus musculus OX=10090 GN=Ctsf PE=1 SV=1	5	2	51.6		578730	Not Found	High	#VALUE!
High	Master Protein	A0A0R4J0B5	cDNA sequence BC017158 OS=Mus musculus OX=10090 GN=BC017158 PE=4 SV=1	6	2	50.5		241723	Not Found	High	#VALUE!
High	Master Protein	Q6A068	Cell division cycle 5-like protein OS=Mus musculus OX=10090 GN=Cdc5l PE=1 SV=2	5	2	92.1	947443		High	Not Found	#VALUE!
High	Master Protein	H3BKW0	Cleavage and polyadenylation-specificity factor subunit 6 (Fragment) OS=Mus musculus OX=10090 GN=Cpsf6 PE=1 SV=1	14	2	21.2		94652.9	High	High	#VALUE!
High	Master Protein	Q8VBZ3	Cleft lip and palate transmembrane protein 1 homolog OS=Mus musculus OX=10090 GN=Clptm1 PE=1 SV=1	7	2	75.2		540264	Not Found	High	#VALUE!
High	Master Protein	Q8JZN5	Complex I assembly factor ACAD9, mitochondrial OS=Mus musculus OX=10090 GN=Acad9 PE=1 SV=2	3	2	68.7		1.06767e+06	Not Found	High	#VALUE!
High	Master Protein	Q9WU84	Copper chaperone for superoxide dismutase OS=Mus musculus OX=10090 GN=Ccs PE=1 SV=1	6	2	28.9		697784	Not Found	High	#VALUE!
High	Master Protein	Q6P1J1	Crmp1 protein OS=Mus musculus OX=10090 GN=Crmp1 PE=1 SV=1	4	2	74.2		334966	Not Found	High	#VALUE!
High	Master Protein	P49615	Cyclin-dependent-like kinase 5 OS=Mus musculus OX=10090 GN=Cdk5 PE=1 SV=1	7	2	33.3		111515	Not Found	High	#VALUE!
High	Master Protein	Q9CR68	Cytochrome b-c1 complex subunit Rieske, mitochondrial OS=Mus musculus OX=10090 GN=Uqcrfs1 PE=1 SV=1	6	2	29.3		335991	Not Found	High	#VALUE!
High	Master Protein	O09158	Cytochrome P450 3A25 OS=Mus musculus OX=10090 GN=Cyp3a25 PE=1 SV=1	4	2	58.1		418025	Not Found	High	#VALUE!
High	Master Protein	A0A1D5RLI1	Cytochrome P450, family 2, subfamily c, polypeptide 23 OS=Mus musculus OX=10090 GN=Cyp2c23 PE=1 SV=1	9	2	52.1		419487	Not Found	High	#VALUE!
High	Master Protein	Q8N7N5	DDB1- and CUL4-associated factor 8 OS=Mus musculus OX=10090 GN=Dcaf8 PE=1 SV=1	4	2	66		411251	Not Found	High	#VALUE!
High	Master Protein	Q80X98	DEAH (Asp-Glu-Ala-His) box polypeptide 38 OS=Mus musculus OX=10090 GN=Dhx38 PE=1 SV=1	1	2	140.5	82464		High	Not Found	#VALUE!
High	Master Protein	Q80YE7	Death-associated protein kinase 1 OS=Mus musculus OX=10090 GN=Dapk1 PE=1 SV=3	1	2	161.3		261649	Not Found	High	#VALUE!
High	Master Protein	E0CYD6	Delta(14)-sterol reductase TM7SF2 (Fragment) OS=Mus musculus OX=10090 GN=Tm7sf2 PE=1 SV=1	10	2	22.4		368617	Not Found	High	#VALUE!
High	Master Protein	Q8BNI4	Derlin-2 OS=Mus musculus OX=10090 GN=Derl2 PE=1 SV=2	17	2	27.6		79241.7	Not Found	High	#VALUE!
High	Master Protein	O55111	Desmoglein-2 OS=Mus musculus OX=10090 GN=Dsg2 PE=1 SV=3	2	2	122.3		113924	Not Found	High	#VALUE!
High	Master Protein	E9Q557	Desmoplakin OS=Mus musculus OX=10090 GN=Dsp PE=1 SV=1	1	2	332.7		431630	Not Found	High	#VALUE!
High	Master Protein	P50285	Dimethylaniline monooxygenase [N-oxide-forming] 1 OS=Mus musculus OX=10090 GN=Fmo1 PE=1 SV=1	5	2	59.9		486735	High	High	#VALUE!
High	Master Protein	O54946	DnaJ homolog subfamily B member 6 OS=Mus musculus OX=10090 GN=Dnajb6 PE=1 SV=4	8	2	39.8		328357	Not Found	High	#VALUE!
High	Master Protein	P61804	Dolichyl-diphosphooligosaccharide--protein glycosyltransferase subunit DAD1 OS=Mus musculus OX=10090 GN=Dad1 PE=1 SV=3	11	2	12.5		99278.2	High	High	#VALUE!
High	Master Protein	Q9DB25	Dolichyl-phosphate beta-glucosyltransferase OS=Mus musculus OX=10090 GN=Alg5 PE=1 SV=1	8	2	36.8		502028	Not Found	High	#VALUE!
High	Master Protein	O09110	Dual specificity mitogen-activated protein kinase kinase 3 OS=Mus musculus OX=10090 GN=Map2k3 PE=1 SV=2	12	2	39.3		472215	Not Found	High	#VALUE!
High	Master Protein	Q9JLY7	Dual specificity protein phosphatase 14 OS=Mus musculus OX=10090 GN=Dusp14 PE=2 SV=2	6	2	22.3		186490	Not Found	High	#VALUE!
High	Master Protein	Q9EQP2	EH domain-containing protein 4 OS=Mus musculus OX=10090 GN=Ehd4 PE=1 SV=1	3	2	61.4		280272	Not Found	High	#VALUE!
High	Master Protein	Q921G7	Electron transfer flavoprotein-ubiquinone oxidoreductase, mitochondrial OS=Mus musculus OX=10090 GN=Etfdh PE=1 SV=1	4	2	68		202805	Not Found	High	#VALUE!
High	Master Protein	Q8BHL5	Engulfment and cell motility protein 2 OS=Mus musculus OX=10090 GN=Elmo2 PE=1 SV=1	2	2	83.8		124194	High	High	#VALUE!
High	Master Protein	Z4YJW0	ER membrane protein complex subunit 1 OS=Mus musculus OX=10090 GN=Emc1 PE=1 SV=1	2	2	111.5		167969	Not Found	High	#VALUE!
High	Master Protein	P50171	Estradiol 17-beta-dehydrogenase 8 OS=Mus musculus OX=10090 GN=Hsd17b8 PE=1 SV=2	11	2	26.6		609488	Not Found	High	#VALUE!
High	Master Protein	P23116	Eukaryotic translation initiation factor 3 subunit A OS=Mus musculus OX=10090 GN=Eif3a PE=1 SV=5	2	2	161.8	84190.5		High	High	#VALUE!
High	Master Protein	P60229	Eukaryotic translation initiation factor 3 subunit E OS=Mus musculus OX=10090 GN=Eif3e PE=1 SV=1	5	2	52.2		135469	Not Found	High	#VALUE!
High	Master Protein	Q7TQK4	Exosome complex component RRP40 OS=Mus musculus OX=10090 GN=Exosc3 PE=1 SV=3	6	2	29.5		157742	High	High	#VALUE!
High	Master Protein	Q9JHI7	Exosome complex component RRP45 OS=Mus musculus OX=10090 GN=Exosc9 PE=1 SV=1	5	2	48.9		322758	Not Found	High	#VALUE!
High	Master Protein	F8VPU2	FERM, ARHGEF and pleckstrin domain-containing protein 1 OS=Mus musculus OX=10090 GN=Farp1 PE=1 SV=1	3	2	118.8		482728	Not Found	High	#VALUE!
High	Master Protein	Q8BWS5	G protein-regulated inducer of neurite outgrowth 3 OS=Mus musculus OX=10090 GN=Gprin3 PE=1 SV=1	4	2	80.4		180087	Not Found	High	#VALUE!
High	Master Protein	Q07797	Galectin-3-binding protein OS=Mus musculus OX=10090 GN=Lgals3bp PE=1 SV=1	3	2	64.5		54774.2	High	High	#VALUE!
High	Master Protein	Q99L20	Glutathione S-transferase theta-3 OS=Mus musculus OX=10090 GN=Gstt3 PE=1 SV=1	10	2	27.4		743293	High	High	#VALUE!
High	Master Protein	Q8VCB3	Glycogen [starch] synthase, liver OS=Mus musculus OX=10090 GN=Gys2 PE=1 SV=2	3	2	80.8		1.10806e+06	Not Found	High	#VALUE!
High	Master Protein	Q9ET01	Glycogen phosphorylase, liver form OS=Mus musculus OX=10090 GN=Pygl PE=1 SV=4	3	2	97.4		760925	Not Found	High	#VALUE!
High	Master Protein	D6REG4	Glyoxylate reductase/hydroxypyruvate reductase OS=Mus musculus OX=10090 GN=Grhpr PE=1 SV=1	19	2	21.2		413198	Not Found	High	#VALUE!
High	Master Protein	Q05915	GTP cyclohydrolase 1 OS=Mus musculus OX=10090 GN=Gch1 PE=1 SV=1	6	2	27		777819	Not Found	High	#VALUE!
High	Master Protein	Q9WTP7	GTP:AMP phosphotransferase AK3, mitochondrial OS=Mus musculus OX=10090 GN=Ak3 PE=1 SV=3	13	2	25.4		167404	High	High	#VALUE!
High	Master Protein	D3YX62	Heme oxygenase 2 (Fragment) OS=Mus musculus OX=10090 GN=Hmox2 PE=1 SV=1	8	2	26.4		566918	Not Found	High	#VALUE!
High	Master Protein	Q9CX86	Heterogeneous nuclear ribonucleoprotein A0 OS=Mus musculus OX=10090 GN=Hnrnpa0 PE=1 SV=1	10	2	30.5		284608	Not Found	High	#VALUE!
High	Master Protein	Q9DCE9	Interferon gamma-induced GTPase OS=Mus musculus OX=10090 GN=Igtp PE=1 SV=1	7	2	48.5		166411	High	High	#VALUE!
High	Master Protein	Q9WTX2	Interferon-inducible double-stranded RNA-dependent protein kinase activator A OS=Mus musculus OX=10090 GN=Prkra PE=1 SV=1	8	2	34.3		1.26189e+06	Not Found	High	#VALUE!
High	Master Protein	Q9CXY6	Interleukin enhancer-binding factor 2 OS=Mus musculus OX=10090 GN=Ilf2 PE=1 SV=1	6	2	43	1.04123e+06		High	High	#VALUE!
High	Master Protein	A0A1L1STE4	Interleukin enhancer-binding factor 3 OS=Mus musculus OX=10090 GN=Ilf3 PE=1 SV=1	3	2	97.4		383213	Not Found	High	#VALUE!
High	Master Protein	D6RDQ6	Iodothyronine deiodinase (Fragment) OS=Mus musculus OX=10090 GN=Dio1 PE=1 SV=9	33	2	6.9		390964	Not Found	High	#VALUE!
High	Master Protein	Q9JHI5	Isovaleryl-CoA dehydrogenase, mitochondrial OS=Mus musculus OX=10090 GN=Ivd PE=1 SV=1	5	2	46.3		315593	Not Found	High	#VALUE!
High	Master Protein	Q60749	KH domain-containing, RNA-binding, signal transduction-associated protein 1 OS=Mus musculus OX=10090 GN=Khdrbs1 PE=1 SV=2	12	2	48.3		687077	Not Found	High	#VALUE!
High	Master Protein	Q8BX02	KN motif and ankyrin repeat domain-containing protein 2 OS=Mus musculus OX=10090 GN=Kank2 PE=1 SV=1	3	2	90.2		709649	Not Found	High	#VALUE!
High	Master Protein	P21619	Lamin-B2 OS=Mus musculus OX=10090 GN=Lmnb2 PE=1 SV=2	5	2	67.3		363987	Not Found	High	#VALUE!
High	Master Protein	Q8BLN5	Lanosterol synthase OS=Mus musculus OX=10090 GN=Lss PE=1 SV=2	3	2	83.1		429157	Not Found	High	#VALUE!
High	Master Protein	Q6A0A2	La-related protein 4B OS=Mus musculus OX=10090 GN=Larp4b PE=1 SV=2	2	2	81.6		158922	High	High	#VALUE!
High	Master Protein	A0A1B0GX81	Large proline-rich protein BAG6 (Fragment) OS=Mus musculus OX=10090 GN=Bag6 PE=1 SV=1	4	2	115.3		941749	Not Found	High	#VALUE!
High	Master Protein	A2ADH1	Magnesium transporter protein 1 OS=Mus musculus OX=10090 GN=Magt1 PE=1 SV=1	5	2	41.6		1.15435e+06	Not Found	High	#VALUE!
High	Master Protein	A2AKN8	Major urinary protein 5 OS=Mus musculus OX=10090 GN=Mup8 PE=3 SV=1	11	2	20.6		1.35027e+06	Not Found	High	#VALUE!
High	Master Protein	Q9DB27	Malignant T-cell-amplified sequence 1 OS=Mus musculus OX=10090 GN=Mcts1 PE=1 SV=1	13	2	20.5		540247	Not Found	High	#VALUE!
High	Master Protein	Q9WTQ8	Mitochondrial import inner membrane translocase subunit Tim23 OS=Mus musculus OX=10090 GN=Timm23 PE=1 SV=1	20	2	22		1.64239e+06	Not Found	High	#VALUE!
High	Master Protein	A0A1B0GT40	Mitochondrial peptide methionine sulfoxide reductase OS=Mus musculus OX=10090 GN=Msra PE=1 SV=1	15	2	19.2		1.06436e+06	Not Found	High	#VALUE!
High	Master Protein	Q8JZN7	Mitochondrial Rho GTPase 2 OS=Mus musculus OX=10090 GN=Rhot2 PE=1 SV=1	4	2	69		1.5679e+06	Not Found	High	#VALUE!
High	Master Protein	Q7TPV4	Myb-binding protein 1A OS=Mus musculus OX=10090 GN=Mybbp1a PE=1 SV=2	2	2	151.9		140164	Not Found	High	#VALUE!
High	Master Protein	Q9Z2C5	Myotubularin OS=Mus musculus OX=10090 GN=Mtm1 PE=1 SV=2	6	2	69.5		150865	Not Found	High	#VALUE!
High	Master Protein	A0A0G2JG59	Nexilin (Fragment) OS=Mus musculus OX=10090 GN=Nexn PE=1 SV=1	5	2	56.6		88457.3	High	High	#VALUE!
High	Master Protein	Q8VCM8	Nicalin OS=Mus musculus OX=10090 GN=Ncln PE=1 SV=2	2	2	62.9		186442	Not Found	High	#VALUE!
High	Master Protein	Q99K48	Non-POU domain-containing octamer-binding protein OS=Mus musculus OX=10090 GN=Nono PE=1 SV=3	4	2	54.5		365789	Not Found	High	#VALUE!
High	Master Protein	A0A217FL53	Nucleolar GTP-binding protein 1 OS=Mus musculus OX=10090 GN=Gtpbp4 PE=1 SV=1	14	2	19.1		61151.9	Not Found	High	#VALUE!
High	Master Protein	Q9JIK5	Nucleolar RNA helicase 2 OS=Mus musculus OX=10090 GN=Ddx21 PE=1 SV=3	3	2	93.5		364922	Not Found	High	#VALUE!
High	Master Protein	P11930	Nucleoside diphosphate-linked moiety X motif 19 OS=Mus musculus OX=10090 GN=Nudt19 PE=1 SV=2	13	2	40.3		318473	Not Found	High	#VALUE!
High	Master Protein	B1AYJ9	Obg-like ATPase 1 OS=Mus musculus OX=10090 GN=Ola1 PE=1 SV=1	9	2	31.7		1.07671e+06	Not Found	High	#VALUE!
High	Master Protein	Q9JHU2	Palmdelphin OS=Mus musculus OX=10090 GN=Palmd PE=1 SV=1	5	2	62.7		323300	Not Found	High	#VALUE!
High	Master Protein	P30416	Peptidyl-prolyl cis-trans isomerase FKBP4 OS=Mus musculus OX=10090 GN=Fkbp4 PE=1 SV=5	5	2	51.5		324628	Not Found	High	#VALUE!
High	Master Protein	Q64378	Peptidyl-prolyl cis-trans isomerase FKBP5 OS=Mus musculus OX=10090 GN=Fkbp5 PE=1 SV=1	4	2	50.9		1.33036e+06	Not Found	High	#VALUE!
High	Master Protein	A2BGI9	Peptidyl-prolyl cis-trans isomerase OS=Mus musculus OX=10090 GN=Ppih PE=1 SV=1	19	2	14.5	134239		High	High	#VALUE!
High	Master Protein	Q9R0A0	Peroxisomal membrane protein PEX14 OS=Mus musculus OX=10090 GN=Pex14 PE=1 SV=1	6	2	41.2		292091	Not Found	High	#VALUE!
High	Master Protein	D3Z600	Peroxisomal targeting signal 1 receptor OS=Mus musculus OX=10090 GN=Pex5 PE=1 SV=1	4	2	69.8		780766	Not Found	High	#VALUE!
High	Master Protein	D6RHN4	Peroxisomal trans-2-enoyl-CoA reductase OS=Mus musculus OX=10090 GN=Pecr PE=1 SV=1	23	2	9.4		1.01845e+06	Not Found	High	#VALUE!
High	Master Protein	Q5BL07	Peroxisome biogenesis factor 1 OS=Mus musculus OX=10090 GN=Pex1 PE=1 SV=2	2	2	141.3		52537.4	Not Found	High	#VALUE!
High	Master Protein	P83870	PHD finger-like domain-containing protein 5A OS=Mus musculus OX=10090 GN=Phf5a PE=1 SV=1	26	2	12.4		159272	Not Found	High	#VALUE!
High	Master Protein	Q9Z2V4	Phosphoenolpyruvate carboxykinase, cytosolic [GTP] OS=Mus musculus OX=10090 GN=Pck1 PE=1 SV=1	4	2	69.3		298860	Not Found	High	#VALUE!
High	Master Protein	Q9EQ32	Phosphoinositide 3-kinase adapter protein 1 OS=Mus musculus OX=10090 GN=Pik3ap1 PE=1 SV=1	3	2	90.9		447680	Not Found	High	#VALUE!
High	Master Protein	A2AUR5	Phosphotriesterase-related protein (Fragment) OS=Mus musculus OX=10090 GN=Pter PE=1 SV=1	10	2	28.6		349317	High	High	#VALUE!
High	Master Protein	Q9D0D3	Poly(A) RNA polymerase, mitochondrial OS=Mus musculus OX=10090 GN=Mtpap PE=1 SV=1	6	2	65.2		187402	Not Found	High	#VALUE!
High	Master Protein	F6SQH7	Polymerase delta-interacting protein 2 (Fragment) OS=Mus musculus OX=10090 GN=Poldip2 PE=1 SV=1	10	2	32.6		245666	Not Found	High	#VALUE!
High	Master Protein	O70570	Polymeric immunoglobulin receptor OS=Mus musculus OX=10090 GN=Pigr PE=1 SV=1	4	2	84.9		505019	Not Found	High	#VALUE!
High	Master Protein	Q69ZP3	Probable hydrolase PNKD OS=Mus musculus OX=10090 GN=Pnkd PE=1 SV=2	5	2	43		324655	Not Found	High	#VALUE!
High	Master Protein	O54824	Pro-interleukin-16 OS=Mus musculus OX=10090 GN=Il16 PE=1 SV=3	2	2	141.3		170975	High	High	#VALUE!
High	Master Protein	E9Q1J7	Propionyl-CoA carboxylase beta chain, mitochondrial OS=Mus musculus OX=10090 GN=Pccb PE=1 SV=1	5	2	54.6		533640	Not Found	High	#VALUE!
High	Master Protein	G3UWN9	Proteasome activator complex subunit 1 (Fragment) OS=Mus musculus OX=10090 GN=Psme1 PE=1 SV=1	9	2	19.8		445144	Not Found	High	#VALUE!
High	Master Protein	O09061	Proteasome subunit beta type-1 OS=Mus musculus OX=10090 GN=Psmb1 PE=1 SV=1	8	2	26.4		675293	High	High	#VALUE!
High	Master Protein	P99026	Proteasome subunit beta type-4 OS=Mus musculus OX=10090 GN=Psmb4 PE=1 SV=1	13	2	29.1	350868		High	Not Found	#VALUE!
High	Master Protein	Q60692	Proteasome subunit beta type-6 OS=Mus musculus OX=10090 GN=Psmb6 PE=1 SV=3	9	2	25.4		1.44515e+06	Not Found	High	#VALUE!
High	Master Protein	A0A087WPF8	Protein ABHD14B (Fragment) OS=Mus musculus OX=10090 GN=Abhd14b PE=1 SV=1	13	2	18.4		1.26576e+06	Not Found	High	#VALUE!
High	Master Protein	Q5F2F2	Protein ABHD15 OS=Mus musculus OX=10090 GN=Abhd15 PE=1 SV=1	7	2	51.1		264549	Not Found	High	#VALUE!
High	Master Protein	A2ADY9	Protein DDI1 homolog 2 OS=Mus musculus OX=10090 GN=Ddi2 PE=1 SV=1	7	2	44.6		338907	Not Found	High	#VALUE!
High	Master Protein	A0A0R4J0Z1	Protein disulfide-isomerase A4 OS=Mus musculus OX=10090 GN=Pdia4 PE=1 SV=1	4	2	72.3		237397	Not Found	High	#VALUE!
High	Master Protein	Q3TJZ6	Protein FAM98A OS=Mus musculus OX=10090 GN=Fam98a PE=1 SV=1	6	2	55		312999	High	High	#VALUE!
High	Master Protein	A0A1B0GSU8	Protein Hook homolog 2 OS=Mus musculus OX=10090 GN=Hook2 PE=1 SV=1	3	2	70.1		136512	Not Found	High	#VALUE!
High	Master Protein	Q9D1R2	Protein KTI12 homolog OS=Mus musculus OX=10090 GN=Kti12 PE=1 SV=1	7	2	38.4		424755	Not Found	High	#VALUE!
High	Master Protein	Q8BI08	Protein MAL2 OS=Mus musculus OX=10090 GN=Mal2 PE=1 SV=1	18	2	19.1		328472	Not Found	High	#VALUE!
Medium	Master Protein	E9PYK0	Protein unc-93 homolog B1 OS=Mus musculus OX=10090 GN=Unc93b1 PE=1 SV=1	3	2	69.3		72909.2	High	High	#VALUE!
High	Master Protein	D3YYT1	Putative oxidoreductase GLYR1 OS=Mus musculus OX=10090 GN=Glyr1 PE=1 SV=1	7	2	60.4		185711	Not Found	High	#VALUE!
High	Master Protein	E9Q715	Putative RNA-binding protein Luc7-like 2 OS=Mus musculus OX=10090 GN=Luc7l2 PE=1 SV=1	10	2	32.6		93375.1	High	High	#VALUE!
High	Master Protein	Q3UQ44	Ras GTPase-activating-like protein IQGAP2 OS=Mus musculus OX=10090 GN=Iqgap2 PE=1 SV=2	2	2	180.4		228938	Not Found	High	#VALUE!
High	Master Protein	P35292	Ras-related protein Rab-17 OS=Mus musculus OX=10090 GN=Rab17 PE=1 SV=1	21	2	23.6		140604	Not Found	High	#VALUE!
High	Master Protein	P35278	Ras-related protein Rab-5C OS=Mus musculus OX=10090 GN=Rab5c PE=1 SV=2	12	2	23.4		1.20921e+06	Not Found	High	#VALUE!
High	Master Protein	Q60855	Receptor-interacting serine/threonine-protein kinase 1 OS=Mus musculus OX=10090 GN=Ripk1 PE=1 SV=1	3	2	74.8		451058	Not Found	High	#VALUE!
High	Master Protein	Q8BSE0	Regulator of microtubule dynamics protein 2 OS=Mus musculus OX=10090 GN=Rmdn2 PE=1 SV=1	7	2	47		322689	Not Found	High	#VALUE!
High	Master Protein	S4R248	Rho GTPase-activating protein 12 OS=Mus musculus OX=10090 GN=Arhgap12 PE=1 SV=1	5	2	90		63357.5	Not Found	High	#VALUE!
High	Master Protein	Q9D6T8	RIKEN cDNA 2310057N15 gene OS=Mus musculus OX=10090 GN=2310057N15Rik PE=2 SV=1	12	2	21.6		213640	Not Found	High	#VALUE!
High	Master Protein	P35550	rRNA 2'-O-methyltransferase fibrillarin OS=Mus musculus OX=10090 GN=Fbl PE=1 SV=2	4	2	34.3		476245	Not Found	High	#VALUE!
High	Master Protein	Q497V5	S1 RNA-binding domain-containing protein 1 OS=Mus musculus OX=10090 GN=Srbd1 PE=2 SV=3	2	2	110.2		414923	Not Found	High	#VALUE!
High	Master Protein	A0A0R4J069	Selenocysteine lyase OS=Mus musculus OX=10090 GN=Scly PE=1 SV=1	6	2	47.2		504167	Not Found	High	#VALUE!
High	Master Protein	E9Q1G8	Septin 7 OS=Mus musculus OX=10090 GN=Sept7 PE=1 SV=2	5	2	50.6		166165	Not Found	High	#VALUE!
High	Master Protein	Q922Q2	Serine/threonine-protein kinase RIO1 OS=Mus musculus OX=10090 GN=Riok1 PE=1 SV=2	4	2	64.9		255622	Not Found	High	#VALUE!
High	Master Protein	Q9JJL8	Serine--tRNA ligase, mitochondrial OS=Mus musculus OX=10090 GN=Sars2 PE=1 SV=2	8	2	58.3		124454	Not Found	High	#VALUE!
High	Master Protein	Q9R0P3	S-formylglutathione hydrolase OS=Mus musculus OX=10090 GN=Esd PE=1 SV=1	15	2	31.3		2209359	Not Found	High	#VALUE!
High	Master Protein	Q76M72	Solute carrier family 22 member 27 OS=Mus musculus OX=10090 GN=Slc22a27 PE=1 SV=1	4	2	62		1.30511e+06	Not Found	High	#VALUE!
High	Master Protein	E9Q447	Spectrin alpha chain, non-erythrocytic 1 OS=Mus musculus OX=10090 GN=Sptan1 PE=1 SV=1	1	2	285.2		139674	High	High	#VALUE!
High	Master Protein	O70572	Sphingomyelin phosphodiesterase 2 OS=Mus musculus OX=10090 GN=Smpd2 PE=1 SV=1	6	2	47.4		1.095e+06	Not Found	High	#VALUE!
High	Master Protein	Q8R0X7	Sphingosine-1-phosphate lyase 1 OS=Mus musculus OX=10090 GN=Sgpl1 PE=1 SV=1	4	2	63.6		203221	Not Found	High	#VALUE!
High	Master Protein	F6XZS9	Sterol regulatory element-binding protein 1 (Fragment) OS=Mus musculus OX=10090 GN=Srebf1 PE=1 SV=1	3	2	114.3		342149	Not Found	High	#VALUE!
High	Master Protein	E9PXP7	Stonin-2 OS=Mus musculus OX=10090 GN=Ston2 PE=1 SV=1	3	2	99.8	571544		High	Not Found	#VALUE!
High	Master Protein	Q9WUM5	Succinate--CoA ligase [ADP/GDP-forming] subunit alpha, mitochondrial OS=Mus musculus OX=10090 GN=Suclg1 PE=1 SV=4	9	2	36.1		168572	Not Found	High	#VALUE!
High	Master Protein	Q8BJS4	SUN domain-containing protein 2 OS=Mus musculus OX=10090 GN=Sun2 PE=1 SV=3	4	2	81.6		903033	Not Found	High	#VALUE!
Medium	Master Protein	A0A0A6YVR9	SURF1-like protein (Fragment) OS=Mus musculus OX=10090 GN=Surf1 PE=1 SV=1	3	2	27.1	76916.4		High	Not Found	#VALUE!
High	Master Protein	Q9D614	Syntaxin-17 OS=Mus musculus OX=10090 GN=Stx17 PE=1 SV=1	8	2	31.5		260324	Not Found	High	#VALUE!
High	Master Protein	Q8BQ46	TAF15 RNA polymerase II, TATA box binding protein (TBP)-associated factor OS=Mus musculus OX=10090 GN=Taf15 PE=1 SV=1	7	2	58.6	322807		Not Found	High	#VALUE!
High	Master Protein	Q8VBW8	Tetratricopeptide repeat protein 36 OS=Mus musculus OX=10090 GN=Ttc36 PE=1 SV=1	13	2	20.1		689061	Not Found	High	#VALUE!
High	Master Protein	A0A498WGD8	Thioredoxin-like protein 1 OS=Mus musculus OX=10090 GN=Txnl1 PE=1 SV=1	13	2	32.7		86525.6	Not Found	High	#VALUE!
High	Master Protein	P52196	Thiosulfate sulfurtransferase OS=Mus musculus OX=10090 GN=Tst PE=1 SV=3	7	2	33.4		533716	Not Found	High	#VALUE!
High	Master Protein	A0A3B2WBH9	Tight junction protein ZO-2 OS=Mus musculus OX=10090 GN=Tjp2 PE=1 SV=1	2	2	131		61402	Not Found	High	#VALUE!
High	Master Protein	E9Q7A5	TraB domain-containing protein (Fragment) OS=Mus musculus OX=10090 GN=Trabd PE=1 SV=8	21	2	26.3		234643	High	High	#VALUE!
High	Master Protein	Q3UDK1	TRAF-type zinc finger domain-containing protein 1 OS=Mus musculus OX=10090 GN=Trafd1 PE=1 SV=1	5	2	64.2		304095	Not Found	High	#VALUE!
High	Master Protein	Q8VHE0	Translocation protein SEC63 homolog OS=Mus musculus OX=10090 GN=Sec63 PE=1 SV=4	3	2	87.8		341282	Not Found	High	#VALUE!
High	Master Protein	Q9DAV9	Trimeric intracellular cation channel type B OS=Mus musculus OX=10090 GN=Tmem38b PE=1 SV=1	5	2	32.6		82550.4	High	High	#VALUE!
High	Master Protein	Q6NV83	U2 snRNP-associated SURP motif-containing protein OS=Mus musculus OX=10090 GN=U2surp PE=1 SV=3	4	2	118.2		264424	Not Found	High	#VALUE!
High	Master Protein	Q9Z315	U4/U6.U5 tri-snRNP-associated protein 1 OS=Mus musculus OX=10090 GN=Sart1 PE=1 SV=1	4	2	90.8		109390	Not Found	High	#VALUE!
High	Master Protein	Q02053	Ubiquitin-like modifier-activating enzyme 1 OS=Mus musculus OX=10090 GN=Uba1 PE=1 SV=1	2	2	117.7		406332	Not Found	High	#VALUE!
High	Master Protein	Q8BWQ1	UDP-glucuronosyltransferase 2A3 OS=Mus musculus OX=10090 GN=Ugt2a3 PE=1 SV=1	4	2	61.1		752278	Not Found	High	#VALUE!
High	Master Protein	Q8R093	Uridine phosphorylase OS=Mus musculus OX=10090 GN=Upp2 PE=1 SV=1	6	2	37.8		440550	Not Found	High	#VALUE!
High	Master Protein	P40336	Vacuolar protein sorting-associated protein 26A OS=Mus musculus OX=10090 GN=Vps26a PE=1 SV=1	11	2	38.1		893200	Not Found	High	#VALUE!
High	Master Protein	G5E8H0	Villin-like protein OS=Mus musculus OX=10090 GN=Vill PE=1 SV=1	3	2	86.9	224386		High	Not Found	#VALUE!
High	Master Protein	Q8BH57	WD repeat-containing protein 48 OS=Mus musculus OX=10090 GN=Wdr48 PE=1 SV=1	4	2	76		61121.2	Not Found	High	#VALUE!
High	Master Protein	Q3TNA1	Xylulose kinase OS=Mus musculus OX=10090 GN=Xylb PE=1 SV=1	4	2	59.5		415834	High	High	#VALUE!
High	Master Protein	Q91YT7	YTH domain-containing family protein 2 OS=Mus musculus OX=10090 GN=Ythdf2 PE=1 SV=1	4	2	62.2		1.26988e+06	Not Found	High	#VALUE!
High	Master Protein	Q31125	Zinc transporter SLC39A7 OS=Mus musculus OX=10090 GN=Slc39a7 PE=1 SV=2	7	2	50.6		599917	Not Found	High	#VALUE!
High	Master Protein	P16330	2',3'-cyclic-nucleotide 3'-phosphodiesterase OS=Mus musculus OX=10090 GN=Cnp PE=1 SV=3	3	1	47.1		229560	Not Found	High	#VALUE!
High	Master Protein	Q80ZK0	28S ribosomal protein S10, mitochondrial OS=Mus musculus OX=10090 GN=Mrps10 PE=1 SV=1	8	1	18.7		217189	Not Found	High	#VALUE!
High	Master Protein	Q9CXW2	28S ribosomal protein S22, mitochondrial OS=Mus musculus OX=10090 GN=Mrps22 PE=1 SV=1	3	1	41.2		134201	Not Found	High	#VALUE!
High	Master Protein	Q9D0G0	28S ribosomal protein S30, mitochondrial OS=Mus musculus OX=10090 GN=Mrps30 PE=1 SV=1	3	1	49.9		54382.9	Not Found	High	#VALUE!
High	Master Protein	Q80X85	28S ribosomal protein S7, mitochondrial OS=Mus musculus OX=10090 GN=Mrps7 PE=1 SV=1	7	1	28		179135	Not Found	High	#VALUE!
High	Master Protein	P52760	2-iminobutanoate/2-iminopropanoate deaminase OS=Mus musculus OX=10090 GN=Rida PE=1 SV=3	12	1	14.2		295194	Not Found	High	#VALUE!
High	Master Protein	Q3TBW2	39S ribosomal protein L10, mitochondrial OS=Mus musculus OX=10090 GN=Mrpl10 PE=1 SV=2	7	1	29.4		4327596	Not Found	High	#VALUE!
High	Master Protein	Q9DB15	39S ribosomal protein L12, mitochondrial OS=Mus musculus OX=10090 GN=Mrpl12 PE=1 SV=2	7	1	21.7		235223	Not Found	High	#VALUE!
Medium	Master Protein	Q9CQL5	39S ribosomal protein L18, mitochondrial OS=Mus musculus OX=10090 GN=Mrpl18 PE=1 SV=1	5	1	20.7		188856	Not Found	High	#VALUE!
High	Master Protein	B1B1D8	39S ribosomal protein L2, mitochondrial OS=Mus musculus OX=10090 GN=Mrpl2 PE=1 SV=1	3	1	33.1		166839	Not Found	High	#VALUE!
Medium	Master Protein	Q9D1N9	39S ribosomal protein L21, mitochondrial OS=Mus musculus OX=10090 GN=Mrpl21 PE=1 SV=1	5	1	23.4		133638	Not Found	High	#VALUE!
High	Master Protein	Q921S7	39S ribosomal protein L37, mitochondrial OS=Mus musculus OX=10090 GN=Mrpl37 PE=1 SV=1	4	1	48.3		167767	Not Found	High	#VALUE!
High	Master Protein	Q9Z2Q5	39S ribosomal protein L40, mitochondrial OS=Mus musculus OX=10090 GN=Mrpl40 PE=1 SV=2	8	1	24.3		246756	Not Found	High	#VALUE!
High	Master Protein	Q99L13	3-hydroxyisobutyrate dehydrogenase, mitochondrial OS=Mus musculus OX=10090 GN=Hibadh PE=1 SV=1	4	1	35.4		207860	Not Found	High	#VALUE!
High	Master Protein	Q8C5N9	3-keto-steroid reductase OS=Mus musculus OX=10090 GN=Hsd17b7 PE=1 SV=1	5	1	40		353123	Not Found	High	#VALUE!
Medium	Master Protein	P62274	40S ribosomal protein S29 OS=Mus musculus OX=10090 GN=Rps29 PE=1 SV=2	14	1	6.7		1.63222e+06	Not Found	High	#VALUE!
High	Master Protein	Q61112	45 kDa calcium-binding protein OS=Mus musculus OX=10090 GN=Sdf4 PE=1 SV=1	2	1	42		72246.7	Not Found	High	#VALUE!
Medium	Master Protein	Q9CUX1	52 kDa repressor of the inhibitor of the protein kinase OS=Mus musculus OX=10090 GN=Thap12 PE=2 SV=2	1	1	87		1456750	Not Found	High	#VALUE!
High	Master Protein	Q99L48	60S ribosomal export protein NMD3 OS=Mus musculus OX=10090 GN=Nmd3 PE=1 SV=1	3	1	57.6		60488.5	Not Found	High	#VALUE!
Medium	Master Protein	P62892	60S ribosomal protein L39 OS=Mus musculus OX=10090 GN=Rpl39 PE=1 SV=2	20	1	6.4		696456	Not Found	High	#VALUE!
High	Master Protein	A0A1W2P8E1	Acetolactate synthase-like protein OS=Mus musculus OX=10090 GN=Ilvbl PE=1 SV=1	4	1	64.1		739855	Not Found	High	#VALUE!
High	Master Protein	A0A3B2WAL8	Acetyl-CoA acetyltransferase, cytosolic OS=Mus musculus OX=10090 GN=Acat2 PE=1 SV=1	3	1	35.9		171661	Not Found	High	#VALUE!
High	Master Protein	Q9DBK0	Acetyl-coenzyme A thioesterase OS=Mus musculus OX=10090 GN=Acot12 PE=1 SV=1	2	1	61.7		273644	Not Found	High	#VALUE!
High	Master Protein	Q8N9S3	Activator of 90 kDa heat shock protein ATPase homolog 2 OS=Mus musculus OX=10090 GN=Ahsa2 PE=1 SV=2	3	1	37.6		297650	Not Found	High	#VALUE!
High	Master Protein	P31786	Acyl-CoA-binding protein OS=Mus musculus OX=10090 GN=Dbi PE=1 SV=2	17	1	10		150140	Not Found	High	#VALUE!
High	Master Protein	D3Z106	Acyl-coenzyme A synthetase ACSM1, mitochondrial (Fragment) OS=Mus musculus OX=10090 GN=Acsm1 PE=1 SV=1	2	1	59.9		90188.3	Not Found	High	#VALUE!
High	Master Protein	P58137	Acyl-coenzyme A thioesterase 8 OS=Mus musculus OX=10090 GN=Acot8 PE=1 SV=1	5	1	35.8		106862	Not Found	High	#VALUE!
Medium	Master Protein	G3UXC7	ADAMTS-like 3 OS=Mus musculus OX=10090 GN=Adamtsl3 PE=1 SV=1	1	1	189.6		290689	Not Found	High	#VALUE!
Medium	Master Protein	Q9D7N9	Adipocyte plasma membrane-associated protein OS=Mus musculus OX=10090 GN=Apmap PE=1 SV=1	2	1	46.4	94414		High	Not Found	#VALUE!
High	Master Protein	E9PWU4	Adiponectin (Fragment) OS=Mus musculus OX=10090 GN=Adipoq PE=1 SV=1	5	1	17.9		187756	Not Found	High	#VALUE!
Medium	Master Protein	O08715	A-kinase anchor protein 1, mitochondrial OS=Mus musculus OX=10090 GN=Akap1 PE=1 SV=4	1	1	92.1		212367	Not Found	High	#VALUE!
High	Master Protein	Q14CH7	Alanine--tRNA ligase, mitochondrial OS=Mus musculus OX=10090 GN=Aars2 PE=1 SV=1	1	1	106.7		76523.3	Not Found	High	#VALUE!
High	Master Protein	P21300	Aldo-keto reductase family 1 member B7 OS=Mus musculus OX=10090 GN=Akr1b7 PE=1 SV=4	3	1	36		523778	Not Found	High	#VALUE!
Medium	Master Protein	Q8VCX1	Aldo-keto reductase family 1 member D1 OS=Mus musculus OX=10090 GN=Akr1d1 PE=1 SV=1	3	1	37.3		169096	Not Found	High	#VALUE!
High	Master Protein	F6QYF8	Aminopeptidase (Fragment) OS=Mus musculus OX=10090 GN=Npepps PE=1 SV=1	1	1	98.5		354600	Not Found	High	#VALUE!
Medium	Master Protein	Q80UU1	Ankyrin repeat and zinc finger domain-containing protein 1 OS=Mus musculus OX=10090 GN=Ankzf1 PE=1 SV=2	2	1	82.9		147006	Not Found	High	#VALUE!
High	Master Protein	Q80UP5	Ankyrin repeat domain-containing protein 13A OS=Mus musculus OX=10090 GN=Ankrd13a PE=1 SV=2	2	1	67.1		67373.6	Not Found	High	#VALUE!
High	Master Protein	G5E8K5	Ankyrin-3 OS=Mus musculus OX=10090 GN=Ank3 PE=1 SV=1	1	1	213.9		227235	Not Found	High	#VALUE!
Medium	Master Protein	S4R1F2	Annexin OS=Mus musculus OX=10090 GN=Anxa4 PE=1 SV=1	6	1	21.9		41997.5	Not Found	High	#VALUE!
High	Master Protein	A0A0A6YWH7	Antithrombin-III (Fragment) OS=Mus musculus OX=10090 GN=Serpinc1 PE=1 SV=1	5	1	31.9		157885	Not Found	High	#VALUE!
High	Master Protein	A0A0R4J1L4	AP-1 complex subunit mu-2 OS=Mus musculus OX=10090 GN=Ap1m2 PE=1 SV=1	2	1	48.2		136217	Not Found	High	#VALUE!
High	Master Protein	Q9JKC8	AP-3 complex subunit mu-1 OS=Mus musculus OX=10090 GN=Ap3m1 PE=1 SV=1	2	1	46.9		485537	Not Found	High	#VALUE!
High	Master Protein	Q00623	Apolipoprotein A-I OS=Mus musculus OX=10090 GN=Apoa1 PE=1 SV=2	5	1	30.6		303890	Not Found	High	#VALUE!
High	Master Protein	Q8VBT6	Apolipoprotein B receptor OS=Mus musculus OX=10090 GN=Apobr PE=1 SV=1	2	1	102.6	214244		High	Not Found	#VALUE!
High	Master Protein	A0A0R4J138	Arylsulfatase B OS=Mus musculus OX=10090 GN=Arsb PE=1 SV=1	2	1	59.7		179039	Not Found	High	#VALUE!
High	Master Protein	Q9CQQ7	ATP synthase F(0) complex subunit B1, mitochondrial OS=Mus musculus OX=10090 GN=Atp5pb PE=1 SV=1	5	1	28.9		288071	Not Found	High	#VALUE!
High	Master Protein	Q06185	ATP synthase subunit e, mitochondrial OS=Mus musculus OX=10090 GN=Atp5me PE=1 SV=2	17	1	8.2		311174	Not Found	High	#VALUE!
High	Master Protein	Q61102	ATP-binding cassette sub-family B member 7, mitochondrial OS=Mus musculus OX=10090 GN=Abcb7 PE=1 SV=3	2	1	82.5		251988	Not Found	High	#VALUE!
High	Master Protein	Q8K268	ATP-binding cassette sub-family F member 3 OS=Mus musculus OX=10090 GN=Abcf3 PE=1 SV=1	3	1	79.8		113718	Not Found	High	#VALUE!
High	Master Protein	Q99PE8	ATP-binding cassette sub-family G member 5 OS=Mus musculus OX=10090 GN=Abcg5 PE=1 SV=1	2	1	73.2		157311	Not Found	High	#VALUE!
High	Master Protein	Q8CI61	BAG family molecular chaperone regulator 4 OS=Mus musculus OX=10090 GN=Bag4 PE=1 SV=2	3	1	49.1		84905.5	Not Found	High	#VALUE!
High	Master Protein	P04919	Band 3 anion transport protein OS=Mus musculus OX=10090 GN=Slc4a1 PE=1 SV=1	1	1	103.1		824725	Not Found	High	#VALUE!
High	Master Protein	O55003	BCL2/adenovirus E1B 19 kDa protein-interacting protein 3 OS=Mus musculus OX=10090 GN=Bnip3 PE=1 SV=1	6	1	21		206645	Not Found	High	#VALUE!
High	Master Protein	P59017	Bcl-2-like protein 13 OS=Mus musculus OX=10090 GN=Bcl2l13 PE=1 SV=2	4	1	46.7		70975.3	Not Found	High	#VALUE!
High	Master Protein	Q9CWL8	Beta-catenin-like protein 1 OS=Mus musculus OX=10090 GN=Ctnnbl1 PE=1 SV=1	2	1	64.9	153198		High	Not Found	#VALUE!
High	Master Protein	A0A494B923	Bifunctional 3'-phosphoadenosine 5'-phosphosulfate synthase 2 OS=Mus musculus OX=10090 GN=Papss2 PE=1 SV=1	2	1	69.4		467472	Not Found	High	#VALUE!
High	Master Protein	D3Z7P0	BRISC and BRCA1-A complex member 2 OS=Mus musculus OX=10090 GN=Babam2 PE=1 SV=3	3	1	43.7		212101	Not Found	High	#VALUE!
High	Master Protein	P15116	Cadherin-2 OS=Mus musculus OX=10090 GN=Cdh2 PE=1 SV=2	2	1	99.7	706708		High	Not Found	#VALUE!
High	Master Protein	G5E8I8	Calcium homeostasis endoplasmic reticulum protein OS=Mus musculus OX=10090 GN=Cherp PE=1 SV=2	1	1	107.6		295236	Not Found	High	#VALUE!
High	Master Protein	A0A0A6YVS2	Calcium load-activated calcium channel (Fragment) OS=Mus musculus OX=10090 GN=Tmco1 PE=1 SV=1	7	1	22.4		730407	Not Found	High	#VALUE!
High	Master Protein	Q6GQS1	Calcium-binding mitochondrial carrier protein SCaMC-3 OS=Mus musculus OX=10090 GN=Slc25a23 PE=1 SV=1	3	1	52.5		387280	Not Found	High	#VALUE!
High	Master Protein	A0A0A6YY29	Calcyclin-binding protein (Fragment) OS=Mus musculus OX=10090 GN=Cacybp PE=1 SV=1	12	1	15.5	90142.9		High	Not Found	#VALUE!
High	Master Protein	G3UY49	Calumenin (Fragment) OS=Mus musculus OX=10090 GN=Calu PE=1 SV=2	9	1	16.5		822695	Not Found	High	#VALUE!
Medium	Master Protein	Q8VI47	Canalicular multispecific organic anion transporter 1 OS=Mus musculus OX=10090 GN=Abcc2 PE=1 SV=2	1	1	173.6		233901	Not Found	High	#VALUE!
High	Master Protein	J3QML2	Canalicular multispecific organic anion transporter 2 OS=Mus musculus OX=10090 GN=Abcc3 PE=1 SV=1	1	1	169.1		125683	Not Found	High	#VALUE!
High	Master Protein	A0A2R8VHM6	CAP-Gly domain-containing linker protein 4 (Fragment) OS=Mus musculus OX=10090 GN=Clip4 PE=4 SV=1	4	1	15.2		2.30382e+06	Not Found	High	#VALUE!
High	Master Protein	P23589	Carbonic anhydrase 5A, mitochondrial OS=Mus musculus OX=10090 GN=Ca5a PE=1 SV=2	5	1	34.1		299155	Not Found	High	#VALUE!
High	Master Protein	Q63880	Carboxylesterase 3A OS=Mus musculus OX=10090 GN=Ces3a PE=1 SV=2	2	1	63.3		481585	Not Found	High	#VALUE!
High	Master Protein	G3X8T3	Carboxypeptidase OS=Mus musculus OX=10090 GN=Ctsa PE=1 SV=1	2	1	55.7		181690	Not Found	High	#VALUE!
High	Master Protein	E9Q3W1	Casein kinase I isoform alpha OS=Mus musculus OX=10090 GN=Csnk1a1 PE=1 SV=1	4	1	41.9		86831.3	Not Found	High	#VALUE!
High	Master Protein	A0A3B2W812	CD2-associated protein OS=Mus musculus OX=10090 GN=Cd2ap PE=1 SV=1	2	1	58.4		122206	Not Found	High	#VALUE!
High	Master Protein	Q91W92	Cdc42 effector protein 1 OS=Mus musculus OX=10090 GN=Cdc42ep1 PE=1 SV=1	4	1	43.1		64405.9	Not Found	High	#VALUE!
High	Master Protein	Q91WS0	CDGSH iron-sulfur domain-containing protein 1 OS=Mus musculus OX=10090 GN=Cisd1 PE=1 SV=1	14	1	12.1		242456	Not Found	High	#VALUE!
High	Master Protein	Z4YKM2	CDGSH iron-sulfur domain-containing protein 3, mitochondrial OS=Mus musculus OX=10090 GN=Cisd3 PE=1 SV=1	7	1	13.1		533591	Not Found	High	#VALUE!
High	Master Protein	O70303	Cell death activator CIDE-B OS=Mus musculus OX=10090 GN=Cideb PE=1 SV=2	6	1	24.8	22022.4		High	Not Found	#VALUE!
High	Master Protein	A2AGL5	Cell death regulator Aven OS=Mus musculus OX=10090 GN=Aven PE=1 SV=1	5	1	24.1		336772	Not Found	High	#VALUE!
Medium	Master Protein	Q7TSH4	Centriolar coiled-coil protein of 110 kDa OS=Mus musculus OX=10090 GN=Ccp110 PE=1 SV=1	1	1	111.1	24055.4		High	Not Found	#VALUE!
High	Master Protein	Q9CXS4	Centromere protein V OS=Mus musculus OX=10090 GN=Cenpv PE=1 SV=2	5	1	27.5		40647.5	Not Found	High	#VALUE!
High	Master Protein	Q8BJ64	Choline dehydrogenase, mitochondrial OS=Mus musculus OX=10090 GN=Chdh PE=1 SV=1	1	1	66.4		1.11207e+06	Not Found	High	#VALUE!
High	Master Protein	E9PW20	Chromatin target of PRMT1 protein OS=Mus musculus OX=10090 GN=Chtop PE=1 SV=1	6	1	22.1		108407	Not Found	High	#VALUE!
High	Master Protein	Q9CZU6	Citrate synthase, mitochondrial OS=Mus musculus OX=10090 GN=Cs PE=1 SV=1	2	1	51.7		547468	Not Found	High	#VALUE!
High	Master Protein	A0A0R4J140	Clustered mitochondria protein homolog OS=Mus musculus OX=10090 GN=Cluh PE=1 SV=1	1	1	151.7		202869	Not Found	High	#VALUE!
High	Master Protein	Q06890	Clusterin OS=Mus musculus OX=10090 GN=Clu PE=1 SV=1	4	1	51.6		90820.5	Not Found	High	#VALUE!
High	Master Protein	A2A7K5	c-Myc-binding protein OS=Mus musculus OX=10090 GN=Mycbp PE=1 SV=1	6	1	16.6	411253		High	Not Found	#VALUE!
High	Master Protein	Q9D1R1	Complex I assembly factor TMEM126B, mitochondrial OS=Mus musculus OX=10090 GN=Tmem126b PE=1 SV=1	4	1	25.4		509912	Not Found	High	#VALUE!
Medium	Master Protein	Q6DFV1	Condensin-2 complex subunit G2 OS=Mus musculus OX=10090 GN=Ncapg2 PE=1 SV=2	1	1	130.8		4.38733e+06	Not Found	High	#VALUE!
High	Master Protein	Q3TR20	Conserved oligomeric Golgi complex subunit 7 OS=Mus musculus OX=10090 GN=Cog7 PE=1 SV=1	1	1	80.5		102149	Not Found	High	#VALUE!
High	Master Protein	O35864	COP9 signalosome complex subunit 5 OS=Mus musculus OX=10090 GN=Cops5 PE=1 SV=3	2	1	37.5		129647	Not Found	High	#VALUE!
High	Master Protein	D3YVI6	COP9 signalosome complex subunit 7a (Fragment) OS=Mus musculus OX=10090 GN=Cops7a PE=1 SV=1	8	1	19.5		125674	Not Found	High	#VALUE!
High	Master Protein	Q9D2V7	Coronin-7 OS=Mus musculus OX=10090 GN=Coro7 PE=1 SV=2	2	1	100.7		111667	Not Found	High	#VALUE!
Medium	Master Protein	V9GX34	CUB and Sushi multiple domains 2 OS=Mus musculus OX=10090 GN=Csmd2 PE=1 SV=2	1	1	392.2		188952	Not Found	High	#VALUE!
High	Master Protein	Q3TCH7	Cullin-4A OS=Mus musculus OX=10090 GN=Cul4a PE=1 SV=1	1	1	87.7		125480	Not Found	High	#VALUE!
High	Master Protein	Q8VCN5	Cystathionine gamma-lyase OS=Mus musculus OX=10090 GN=Cth PE=1 SV=1	3	1	43.5		884384	Not Found	High	#VALUE!
High	Master Protein	P97315	Cysteine and glycine-rich protein 1 OS=Mus musculus OX=10090 GN=Csrp1 PE=1 SV=3	9	1	20.6		154556	Not Found	High	#VALUE!
High	Master Protein	P50462	Cysteine and glycine-rich protein 3 OS=Mus musculus OX=10090 GN=Csrp3 PE=1 SV=1	9	1	20.9		189490	Not Found	High	#VALUE!
High	Master Protein	Q9ER72	Cysteine--tRNA ligase, cytoplasmic OS=Mus musculus OX=10090 GN=Cars PE=1 SV=2	1	1	94.8		249265	Not Found	High	#VALUE!
High	Master Protein	P19783	Cytochrome c oxidase subunit 4 isoform 1, mitochondrial OS=Mus musculus OX=10090 GN=Cox4i1 PE=1 SV=2	6	1	19.5		510803	Not Found	High	#VALUE!
High	Master Protein	Q64462	Cytochrome P450 4B1 OS=Mus musculus OX=10090 GN=Cyp4b1 PE=1 SV=1	2	1	58.9		105063	Not Found	High	#VALUE!
High	Master Protein	Q8R1Q8	Cytoplasmic dynein 1 light intermediate chain 1 OS=Mus musculus OX=10090 GN=Dync1li1 PE=1 SV=1	3	1	56.6		163857	Not Found	High	#VALUE!
High	Master Protein	D3Z2Y2	Deaminated glutathione amidase (Fragment) OS=Mus musculus OX=10090 GN=Nit1 PE=1 SV=1	13	1	9.5		86120.5	Not Found	High	#VALUE!
High	Master Protein	Q91YP3	Deoxyribose-phosphate aldolase OS=Mus musculus OX=10090 GN=Dera PE=1 SV=1	7	1	35		130101	Not Found	High	#VALUE!
Medium	Master Protein	O35626	Dexamethasone-induced Ras-related protein 1 OS=Mus musculus OX=10090 GN=Rasd1 PE=1 SV=1	5	1	31.7		969356	Not Found	High	#VALUE!
Medium	Master Protein	Q8JZM0	Dimethyladenosine transferase 1, mitochondrial OS=Mus musculus OX=10090 GN=Tfb1m PE=1 SV=1	2	1	38.9		133170	Not Found	High	#VALUE!
High	Master Protein	Q9DBT9	Dimethylglycine dehydrogenase, mitochondrial OS=Mus musculus OX=10090 GN=Dmgdh PE=1 SV=1	1	1	97.2		34617.8	Not Found	High	#VALUE!
High	Master Protein	Q8R2U6	Diphosphoinositol polyphosphate phosphohydrolase 2 OS=Mus musculus OX=10090 GN=Nudt4 PE=1 SV=1	8	1	20.1		67627.7	Not Found	High	#VALUE!
High	Master Protein	Q80U19	Disheveled-associated activator of morphogenesis 2 OS=Mus musculus OX=10090 GN=Daam2 PE=1 SV=4	1	1	128.3		81944.4	Not Found	High	#VALUE!
High	Master Protein	P49718	DNA replication licensing factor MCM5 OS=Mus musculus OX=10090 GN=Mcm5 PE=1 SV=2	2	1	82.4		141092	Not Found	High	#VALUE!
High	Master Protein	F2Z3Z8	DnaJ homolog subfamily C member 25 OS=Mus musculus OX=10090 GN=Dnajc25 PE=4 SV=1	6	1	17.3		232899	Not Found	High	#VALUE!
High	Master Protein	A2BDX2	Dolichol-phosphate mannosyltransferase subunit 1 OS=Mus musculus OX=10090 GN=Dpm1 PE=1 SV=1	5	1	23.4		209756	Not Found	High	#VALUE!
High	Master Protein	Q9D7X3	Dual specificity protein phosphatase 3 OS=Mus musculus OX=10090 GN=Dusp3 PE=1 SV=1	19	1	20.5	81082.2		High	Not Found	#VALUE!
Medium	Master Protein	Q8VHI7	Dynein regulatory complex subunit 2 OS=Mus musculus OX=10090 GN=Ccdc65 PE=1 SV=1	2	1	58.1		716475	Not Found	High	#VALUE!
High	Master Protein	G3UWE3	E3 SUMO-protein ligase PIAS2 OS=Mus musculus OX=10090 GN=Pias2 PE=1 SV=1	2	1	67.5		77978.8	Not Found	High	#VALUE!
High	Master Protein	P46935	E3 ubiquitin-protein ligase NEDD4 OS=Mus musculus OX=10090 GN=Nedd4 PE=1 SV=3	1	1	102.6		185462	Not Found	High	#VALUE!
High	Master Protein	O55176	E3 ubiquitin-protein ligase Praja-1 OS=Mus musculus OX=10090 GN=Pja1 PE=1 SV=3	2	1	63.9		139851	Not Found	High	#VALUE!
High	Master Protein	Q8CCJ3	E3 UFM1-protein ligase 1 OS=Mus musculus OX=10090 GN=Ufl1 PE=1 SV=2	1	1	89.5		93023.8	Not Found	High	#VALUE!
High	Master Protein	F8WJ93	Echinoderm microtubule-associated protein-like 4 OS=Mus musculus OX=10090 GN=Eml4 PE=1 SV=1	2	1	109.9		100575	Not Found	High	#VALUE!
High	Master Protein	Q9JLJ4	Elongation of very long chain fatty acids protein 2 OS=Mus musculus OX=10090 GN=Elovl2 PE=1 SV=1	6	1	34.2		170129	Not Found	High	#VALUE!
High	Master Protein	P62869	Elongin-B OS=Mus musculus OX=10090 GN=Elob PE=1 SV=1	7	1	13.2	31794		High	Not Found	#VALUE!
High	Master Protein	Q9EQH2	Endoplasmic reticulum aminopeptidase 1 OS=Mus musculus OX=10090 GN=Erap1 PE=1 SV=2	1	1	106.5		255414	Not Found	High	#VALUE!
High	Master Protein	Q9D1Q6	Endoplasmic reticulum resident protein 44 OS=Mus musculus OX=10090 GN=Erp44 PE=1 SV=1	3	1	46.8		75600	Not Found	High	#VALUE!
High	Master Protein	Q8BYZ7	Engulfment and cell motility protein 3 OS=Mus musculus OX=10090 GN=Elmo3 PE=1 SV=2	1	1	81.7		90851.9	Not Found	High	#VALUE!
Medium	Master Protein	A0A1L1SUN4	Ensconsin (Fragment) OS=Mus musculus OX=10090 GN=Map7 PE=1 SV=1	6	1	17.2	17784296		High	Not Found	#VALUE!
High	Master Protein	Q9JIM1	Equilibrative nucleoside transporter 1 OS=Mus musculus OX=10090 GN=Slc29a1 PE=1 SV=3	3	1	50.2		569884	Not Found	High	#VALUE!
High	Master Protein	Q9CRD2	ER membrane protein complex subunit 2 OS=Mus musculus OX=10090 GN=Emc2 PE=1 SV=1	4	1	34.9		253821	Not Found	High	#VALUE!
Medium	Master Protein	B2RUJ2	Erbb2ip protein OS=Mus musculus OX=10090 GN=Erbin PE=1 SV=1	2	1	145		150018	Not Found	High	#VALUE!
High	Master Protein	Q9D4V0	Ethanolamine kinase 1 OS=Mus musculus OX=10090 GN=Etnk1 PE=1 SV=2	2	1	42		152355	Not Found	High	#VALUE!
Medium	Master Protein	V9GXH2	Etoposide-induced protein 2.4 (Fragment) OS=Mus musculus OX=10090 GN=Ei24 PE=1 SV=2	5	1	18.9		234790	Not Found	High	#VALUE!
High	Master Protein	Q8R050	Eukaryotic peptide chain release factor GTP-binding subunit ERF3A OS=Mus musculus OX=10090 GN=Gspt1 PE=1 SV=2	2	1	68.6		257092	Not Found	High	#VALUE!
Medium	Master Protein	Q8BWY3	Eukaryotic peptide chain release factor subunit 1 OS=Mus musculus OX=10090 GN=Etf1 PE=1 SV=4	4	1	49		79981.1	Not Found	High	#VALUE!
High	Master Protein	Q66JS6	Eukaryotic translation initiation factor 3 subunit J-B OS=Mus musculus OX=10090 GN=Eif3j2 PE=1 SV=1	5	1	29.5		83035.3	Not Found	High	#VALUE!
Medium	Master Protein	A0A1Y7VKT5	Eukaryotic translation initiation factor 5 (Fragment) OS=Mus musculus OX=10090 GN=Eif5 PE=1 SV=1	28	1	4.3		167821	Not Found	High	#VALUE!
High	Master Protein	Q9QZH6	Evolutionarily conserved signaling intermediate in Toll pathway, mitochondrial OS=Mus musculus OX=10090 GN=Ecsit PE=1 SV=2	3	1	49.8		278294	Not Found	High	#VALUE!
High	Master Protein	E9PZ92	Exocyst complex component 5 OS=Mus musculus OX=10090 GN=Exoc5 PE=1 SV=1	3	1	74.2		98435.1	Not Found	High	#VALUE!
High	Master Protein	Q8R313	Exocyst complex component 6 OS=Mus musculus OX=10090 GN=Exoc6 PE=1 SV=2	2	1	93		83292.8	Not Found	High	#VALUE!
Medium	Master Protein	P56960	Exosome component 10 OS=Mus musculus OX=10090 GN=Exosc10 PE=1 SV=2	1	1	100.9		80372.3	Not Found	High	#VALUE!
High	Master Protein	E9QAX7	Exportin-2 OS=Mus musculus OX=10090 GN=Cse1l PE=1 SV=1	4	1	48		552220	Not Found	High	#VALUE!
High	Master Protein	F8WI14	Extracellular matrix protein 1 OS=Mus musculus OX=10090 GN=Ecm1 PE=1 SV=1	3	1	62.7		79166.9	Not Found	High	#VALUE!
High	Master Protein	E9Q5Z5	Fanconi anemia group F protein OS=Mus musculus OX=10090 GN=Fancf PE=3 SV=1	4	1	38.2		1.43618e+06	Not Found	High	#VALUE!
Medium	Master Protein	D3Z4C0	FERM, ARHGEF and pleckstrin domain-containing protein 2 OS=Mus musculus OX=10090 GN=Farp2 PE=1 SV=1	1	1	87.8		124510	Not Found	High	#VALUE!
High	Master Protein	A0A0R4J094	Fumarylacetoacetate hydrolase domain-containing 2A OS=Mus musculus OX=10090 GN=Fahd2a PE=1 SV=1	4	1	34.7		407339	Not Found	High	#VALUE!
Medium	Master Protein	Q8R2T8	General transcription factor 3C polypeptide 5 OS=Mus musculus OX=10090 GN=Gtf3c5 PE=2 SV=2	2	1	60.5		93685.6	Not Found	High	#VALUE!
High	Master Protein	Q3THK3	General transcription factor IIF subunit 1 OS=Mus musculus OX=10090 GN=Gtf2f1 PE=1 SV=2	3	1	57.2		53906	Not Found	High	#VALUE!
High	Master Protein	P35576	Glucose-6-phosphatase OS=Mus musculus OX=10090 GN=G6pc PE=1 SV=2	5	1	40.4		259400	Not Found	High	#VALUE!
High	Master Protein	P47791	Glutathione reductase, mitochondrial OS=Mus musculus OX=10090 GN=Gsr PE=1 SV=3	2	1	53.6		211287	Not Found	High	#VALUE!
High	Master Protein	O89112	Glutathione S-transferase LANCL1 OS=Mus musculus OX=10090 GN=Lancl1 PE=1 SV=1	3	1	45.3		218570	Not Found	High	#VALUE!
High	Master Protein	E0CXN5	Glycerol-3-phosphate dehydrogenase [NAD(+)] OS=Mus musculus OX=10090 GN=Gpd1 PE=1 SV=1	3	1	35.2		1.14824e+06	Not Found	High	#VALUE!
High	Master Protein	Q3ULJ0	Glycerol-3-phosphate dehydrogenase 1-like protein OS=Mus musculus OX=10090 GN=Gpd1l PE=1 SV=2	2	1	38.2		189829	Not Found	High	#VALUE!
High	Master Protein	Q8CHP8	Glycerol-3-phosphate phosphatase OS=Mus musculus OX=10090 GN=Pgp PE=1 SV=1	4	1	34.5	12474.9		High	Not Found	#VALUE!
High	Master Protein	O09048	Glycine tyrosine-rich hair keratin protein OS=Mus musculus OX=10090 GN=1110025L11Rik PE=2 SV=1	19	1	8		3.48556e+06	Not Found	High	#VALUE!
High	Master Protein	Q8K0R6	Glycolipid transfer protein domain-containing protein 2 OS=Mus musculus OX=10090 GN=Gltpd2 PE=1 SV=1	5	1	34.4		579277	Not Found	High	#VALUE!
High	Master Protein	O70310	Glycylpeptide N-tetradecanoyltransferase 1 OS=Mus musculus OX=10090 GN=Nmt1 PE=1 SV=1	3	1	56.9		296444	Not Found	High	#VALUE!
High	Master Protein	Q3THK7	GMP synthase [glutamine-hydrolyzing] OS=Mus musculus OX=10090 GN=Gmps PE=1 SV=2	2	1	76.7		266396	Not Found	High	#VALUE!
High	Master Protein	Q99JX3	Golgi reassembly-stacking protein 2 OS=Mus musculus OX=10090 GN=Gorasp2 PE=1 SV=3	4	1	47		132480	Not Found	High	#VALUE!
High	Master Protein	E9PUQ5	Golgin subfamily A member 2 OS=Mus musculus OX=10090 GN=Golga2 PE=1 SV=1	1	1	116.2		157384	Not Found	High	#VALUE!
Medium	Master Protein	Q8C561	G-protein coupled receptor-associated protein LMBRD2 OS=Mus musculus OX=10090 GN=Lmbrd2 PE=1 SV=1	2	1	81		63061.1	Not Found	High	#VALUE!
High	Master Protein	Q9CZU4	GTPase Era, mitochondrial OS=Mus musculus OX=10090 GN=Eral1 PE=2 SV=1	2	1	48.2		127370	Not Found	High	#VALUE!
High	Master Protein	A0A494B982	Guanine deaminase OS=Mus musculus OX=10090 GN=Gda PE=3 SV=1	6	1	48.4		162589	Not Found	High	#VALUE!
High	Master Protein	Q60992	Guanine nucleotide exchange factor VAV2 OS=Mus musculus OX=10090 GN=Vav2 PE=1 SV=1	1	1	99.9		72225.6	Not Found	High	#VALUE!
High	Master Protein	Q9CYW4	Haloacid dehalogenase-like hydrolase domain-containing protein 3 OS=Mus musculus OX=10090 GN=Hdhd3 PE=1 SV=1	4	1	28		477975	Not Found	High	#VALUE!
High	Master Protein	Q3TEA8	Heterochromatin protein 1-binding protein 3 OS=Mus musculus OX=10090 GN=Hp1bp3 PE=1 SV=1	3	1	60.8		135794	Not Found	High	#VALUE!
High	Master Protein	Q921F4	Heterogeneous nuclear ribonucleoprotein L-like OS=Mus musculus OX=10090 GN=Hnrnpll PE=1 SV=3	2	1	64.1		70104.4	Not Found	High	#VALUE!
High	Master Protein	Q9Z204	Heterogeneous nuclear ribonucleoproteins C1/C2 OS=Mus musculus OX=10090 GN=Hnrnpc PE=1 SV=1	3	1	34.4		99474.4	Not Found	High	#VALUE!
Medium	Master Protein	Q3UU43	Hexosyltransferase OS=Mus musculus OX=10090 GN=Chpf2 PE=1 SV=1	1	1	85.6		173603	Not Found	High	#VALUE!
Medium	Master Protein	P70453	High affinity cAMP-specific 3',5'-cyclic phosphodiesterase 7A OS=Mus musculus OX=10090 GN=Pde7a PE=2 SV=2	2	1	52.5		260633	Not Found	High	#VALUE!
High	Master Protein	A3KGR9	Histocompatibility 13 (Fragment) OS=Mus musculus OX=10090 GN=H13 PE=1 SV=1	3	1	38.2		474498	Not Found	High	#VALUE!
High	Master Protein	Q8BGC0	HIV Tat-specific factor 1 homolog OS=Mus musculus OX=10090 GN=Htatsf1 PE=1 SV=1	3	1	86.2		73920.4	Not Found	High	#VALUE!
High	Master Protein	Q9JJK5	Homocysteine-responsive endoplasmic reticulum-resident ubiquitin-like domain member 1 protein OS=Mus musculus OX=10090 GN=Herpud1 PE=1 SV=1	7	1	43.9		76600.3	Not Found	High	#VALUE!
High	Master Protein	Q9JLZ6	Hypermethylated in cancer 2 protein OS=Mus musculus OX=10090 GN=Hic2 PE=2 SV=4	2	1	66.7		453614	Not Found	High	#VALUE!
High	Master Protein	P01642	Ig kappa chain V-V region L7 (Fragment) OS=Mus musculus OX=10090 GN=Gm10881 PE=1 SV=1	10	1	12.6		903799	Not Found	High	#VALUE!
Medium	Master Protein	A0A0G2JFE9	Immunoglobulin heavy variable 1-76 (Fragment) OS=Mus musculus OX=10090 GN=Ighv1-76 PE=1 SV=1	12	1	13		697771	Not Found	High	#VALUE!
High	Master Protein	P01592	Immunoglobulin J chain OS=Mus musculus OX=10090 GN=Jchain PE=1 SV=4	9	1	18		162114	Not Found	High	#VALUE!
Medium	Master Protein	O35343	Importin subunit alpha-3 OS=Mus musculus OX=10090 GN=Kpna4 PE=1 SV=1	3	1	57.9		15518.9	Not Found	High	#VALUE!
High	Master Protein	Q5U4C5	Importin-4 OS=Mus musculus OX=10090 GN=Ipo4 PE=1 SV=1	2	1	90.7		118994	Not Found	High	#VALUE!
Medium	Master Protein	A0A1D5RM62	Inactive hydroxysteroid dehydrogenase-like protein 1 (Fragment) OS=Mus musculus OX=10090 GN=Hsdl1 PE=1 SV=1	13	1	11.2		89474.8	Not Found	High	#VALUE!
High	Master Protein	Q571I4	Inactive tyrosine-protein kinase PRAG1 OS=Mus musculus OX=10090 GN=Prag1 PE=1 SV=3	1	1	147.9		226949	Not Found	High	#VALUE!
High	Master Protein	Q91VM9	Inorganic pyrophosphatase 2, mitochondrial OS=Mus musculus OX=10090 GN=Ppa2 PE=1 SV=1	6	1	38.1		93680.6	Not Found	High	#VALUE!
High	Master Protein	A0A1B0GS86	Inositol-3-phosphate synthase 1 OS=Mus musculus OX=10090 GN=Isyna1 PE=1 SV=1	16	1	16	115436		High	Not Found	#VALUE!
Medium	Master Protein	O89051	Integral membrane protein 2B OS=Mus musculus OX=10090 GN=Itm2b PE=1 SV=1	5	1	30.2		49822.9	Not Found	High	#VALUE!
Medium	Master Protein	Q3U687	Interferon-induced protein with tetratricopeptide repeats 1B-like 2 OS=Mus musculus OX=10090 GN=Ifit1bl2 PE=1 SV=1	2	1	54		706611	Not Found	High	#VALUE!
Medium	Master Protein	Q5DU25	IQ motif and SEC7 domain-containing protein 2 OS=Mus musculus OX=10090 GN=Iqsec2 PE=1 SV=3	1	1	161.7		11069386	Not Found	High	#VALUE!
High	Master Protein	P58044	Isopentenyl-diphosphate Delta-isomerase 1 OS=Mus musculus OX=10090 GN=Idi1 PE=1 SV=1	5	1	26.3		149871	Not Found	High	#VALUE!
High	Master Protein	Q8R2P1	Kelch-like protein 25 OS=Mus musculus OX=10090 GN=Klhl25 PE=2 SV=1	2	1	65.8		244782	Not Found	High	#VALUE!
High	Master Protein	B2RXC2	Kinase OS=Mus musculus OX=10090 GN=Itpkb PE=1 SV=1	1	1	102.6		152048	Not Found	High	#VALUE!
High	Master Protein	E9Q4K7	Kinesin family member 13B OS=Mus musculus OX=10090 GN=Kif13b PE=1 SV=1	1	1	204.4		369683	Not Found	High	#VALUE!
High	Master Protein	Q9CXF0	Kynureninase OS=Mus musculus OX=10090 GN=Kynu PE=1 SV=3	3	1	52.3		765410	Not Found	High	#VALUE!
High	Master Protein	Q505F5	Leucine-rich repeat-containing protein 47 OS=Mus musculus OX=10090 GN=Lrrc47 PE=1 SV=1	2	1	63.6		62530.3	Not Found	High	#VALUE!
High	Master Protein	A0A2R8VI94	Leukocyte surface antigen CD47 OS=Mus musculus OX=10090 GN=Cd47 PE=1 SV=1	5	1	30.4		308633	Not Found	High	#VALUE!
Medium	Master Protein	Q9QXD8	LIM domain-containing protein 1 OS=Mus musculus OX=10090 GN=Limd1 PE=1 SV=2	3	1	71.4		41830.5	Not Found	High	#VALUE!
Medium	Master Protein	A0A0N4SUZ5	Liprin-beta-1 (Fragment) OS=Mus musculus OX=10090 GN=Ppfibp1 PE=1 SV=1	18	1	14.4	23238.8		High	Not Found	#VALUE!
High	Master Protein	Q91VE0	Long-chain fatty acid transport protein 4 OS=Mus musculus OX=10090 GN=Slc27a4 PE=1 SV=1	1	1	72.3		268995	Not Found	High	#VALUE!
High	Master Protein	Q9QUJ7	Long-chain-fatty-acid--CoA ligase 4 OS=Mus musculus OX=10090 GN=Acsl4 PE=1 SV=2	2	1	79		109726	Not Found	High	#VALUE!
High	Master Protein	A0A0R4J083	Long-chain-specific acyl-CoA dehydrogenase, mitochondrial OS=Mus musculus OX=10090 GN=Acadl PE=1 SV=1	3	1	47.9		832319	Not Found	High	#VALUE!
High	Master Protein	Q6XPS7	L-threonine aldolase OS=Mus musculus OX=10090 GN=Tha1 PE=1 SV=1	4	1	43.5		172134	Not Found	High	#VALUE!
High	Master Protein	Q5FW60	Major urinary protein 20 OS=Mus musculus OX=10090 GN=Mup20 PE=1 SV=1	6	1	20.9		543742	Not Found	High	#VALUE!
High	Master Protein	Q99J39	Malonyl-CoA decarboxylase, mitochondrial OS=Mus musculus OX=10090 GN=Mlycd PE=1 SV=1	2	1	54.7		430755	Not Found	High	#VALUE!
High	Master Protein	Q9EPE9	Manganese-transporting ATPase 13A1 OS=Mus musculus OX=10090 GN=Atp13a1 PE=1 SV=2	1	1	132.3		187392	Not Found	High	#VALUE!
High	Master Protein	D3Z383	Mesoderm-specific transcript protein OS=Mus musculus OX=10090 GN=Mest PE=4 SV=2	3	1	39.5		95121.4	Not Found	High	#VALUE!
High	Master Protein	Q9DCZ4	MICOS complex subunit Mic26 OS=Mus musculus OX=10090 GN=Apoo PE=1 SV=2	6	1	22.6		186161	Not Found	High	#VALUE!
High	Master Protein	D6RCX1	Mitochondrial glycine transporter OS=Mus musculus OX=10090 GN=Slc25a38 PE=3 SV=1	9	1	14.7		31973.2	Not Found	High	#VALUE!
High	Master Protein	O35857	Mitochondrial import inner membrane translocase subunit TIM44 OS=Mus musculus OX=10090 GN=Timm44 PE=1 SV=2	3	1	51.1		498494	Not Found	High	#VALUE!
High	Master Protein	A0A5F8MP75	Mitogen-activated protein kinase 10 OS=Mus musculus OX=10090 GN=Mapk10 PE=4 SV=1	2	1	54.1		68313.2	Not Found	High	#VALUE!
Medium	Master Protein	Q8BPB0	MOB kinase activator 1B OS=Mus musculus OX=10090 GN=Mob1b PE=1 SV=3	6	1	25.1		48378.7	Not Found	High	#VALUE!
High	Master Protein	P26041	Moesin OS=Mus musculus OX=10090 GN=Msn PE=1 SV=3	2	1	67.7		365645	Not Found	High	#VALUE!
High	Master Protein	D6RGQ3	Multidrug and toxin extrusion protein 1 OS=Mus musculus OX=10090 GN=Slc47a1 PE=1 SV=1	9	1	20		246711	Not Found	High	#VALUE!
High	Master Protein	Q3U581	Muscleblind-like protein 1 OS=Mus musculus OX=10090 GN=Mbnl1 PE=1 SV=1	11	1	30.3		237018	Not Found	High	#VALUE!
Medium	Master Protein	P51960	Myb-related protein A OS=Mus musculus OX=10090 GN=Mybl1 PE=1 SV=2	3	1	85.7	367689		High	Not Found	#VALUE!
High	Master Protein	A0A0N4SW94	Myeloid-associated differentiation marker (Fragment) OS=Mus musculus OX=10090 GN=Myadm PE=1 SV=1	21	1	8.6		185753	Not Found	High	#VALUE!
Medium	Master Protein	Q9Z2D0	Myotubularin-related protein 9 OS=Mus musculus OX=10090 GN=Mtmr9 PE=1 SV=2	1	1	62.9	53451.9		High	Not Found	#VALUE!
High	Master Protein	Q91XE4	N-acyl-aromatic-L-amino acid amidohydrolase (carboxylate-forming) OS=Mus musculus OX=10090 GN=Acy3 PE=1 SV=1	3	1	35.3		132788	Not Found	High	#VALUE!
High	Master Protein	Q9CQJ8	NADH dehydrogenase [ubiquinone] 1 beta subcomplex subunit 9 OS=Mus musculus OX=10090 GN=Ndufb9 PE=1 SV=3	8	1	22		169682	Not Found	High	#VALUE!
High	Master Protein	P03899	NADH-ubiquinone oxidoreductase chain 3 OS=Mus musculus OX=10090 GN=Mtnd3 PE=1 SV=3	13	1	13.2		99831.5	Not Found	High	#VALUE!
Medium	Master Protein	Q91YD9	Neural Wiskott-Aldrich syndrome protein OS=Mus musculus OX=10090 GN=Wasl PE=1 SV=1	2	1	54.2		362636	Not Found	High	#VALUE!
High	Master Protein	P57716	Nicastrin OS=Mus musculus OX=10090 GN=Ncstn PE=1 SV=3	2	1	78.4		78901.8	Not Found	High	#VALUE!
Medium	Master Protein	Q9D6T0	Nitric oxide synthase-interacting protein OS=Mus musculus OX=10090 GN=Nosip PE=1 SV=1	7	1	33.2		73893.5	Not Found	High	#VALUE!
High	Master Protein	O35309	N-myc-interactor OS=Mus musculus OX=10090 GN=Nmi PE=1 SV=1	5	1	35.2		78008.8	Not Found	High	#VALUE!
High	Master Protein	Q3TUQ7	Non-specific serine/threonine protein kinase OS=Mus musculus OX=10090 GN=Prkaa1 PE=1 SV=1	1	1	62.7		86909.4	Not Found	High	#VALUE!
High	Master Protein	Q6WKZ7	Nostrin OS=Mus musculus OX=10090 GN=Nostrin PE=1 SV=2	5	1	57.6		45397.6	Not Found	High	#VALUE!
High	Master Protein	Q3UYV9	Nuclear cap-binding protein subunit 1 OS=Mus musculus OX=10090 GN=Ncbp1 PE=1 SV=2	2	1	91.9		67404	Not Found	High	#VALUE!
High	Master Protein	Q8CEC0	Nuclear pore complex protein Nup88 OS=Mus musculus OX=10090 GN=Nup88 PE=1 SV=1	1	1	84.9		130496	Not Found	High	#VALUE!
High	Master Protein	Q99JX7	Nuclear RNA export factor 1 OS=Mus musculus OX=10090 GN=Nxf1 PE=1 SV=3	1	1	70.3		531097	Not Found	High	#VALUE!
High	Master Protein	P70353	Nuclear transcription factor Y subunit gamma OS=Mus musculus OX=10090 GN=Nfyc PE=1 SV=2	2	1	37.2		218243	Not Found	High	#VALUE!
High	Master Protein	A0A1C7CYU3	Nucleobindin-1 OS=Mus musculus OX=10090 GN=Nucb1 PE=1 SV=1	2	1	53		135299	Not Found	High	#VALUE!
High	Master Protein	Q9CPP0	Nucleoplasmin-3 OS=Mus musculus OX=10090 GN=Npm3 PE=1 SV=3	10	1	19	205224		High	Not Found	#VALUE!
Medium	Master Protein	Q99MH5	Nucleoside diphosphate kinase homolog 5 OS=Mus musculus OX=10090 GN=Nme5 PE=1 SV=2	6	1	24		2.11294e+06	Not Found	High	#VALUE!
Medium	Master Protein	L7N1X5	Olfactory receptor OS=Mus musculus OX=10090 GN=Olfr905 PE=3 SV=1	3	1	35		423853	Not Found	High	#VALUE!
High	Master Protein	Q6P6M7	O-phosphoseryl-tRNA(Sec) selenium transferase OS=Mus musculus OX=10090 GN=Sepsecs PE=1 SV=2	3	1	55.3		105408	Not Found	High	#VALUE!
High	Master Protein	P36552	Oxygen-dependent coproporphyrinogen-III oxidase, mitochondrial OS=Mus musculus OX=10090 GN=Cpox PE=1 SV=2	2	1	49.7		155188	Not Found	High	#VALUE!
High	Master Protein	Q99JF8	PC4 and SFRS1-interacting protein OS=Mus musculus OX=10090 GN=Psip1 PE=1 SV=1	2	1	59.7	42957.8		High	Not Found	#VALUE!
High	Master Protein	Q4KL35	PDZ domain-containing protein MAGIX OS=Mus musculus OX=10090 GN=Magix PE=1 SV=1	3	1	34.8		229092	Not Found	High	#VALUE!
High	Master Protein	Q8R3K3	Pentatricopeptide repeat-containing protein 2, mitochondrial OS=Mus musculus OX=10090 GN=Ptcd2 PE=1 SV=1	3	1	43.8		658976	Not Found	High	#VALUE!
High	Master Protein	P24369	Peptidyl-prolyl cis-trans isomerase B OS=Mus musculus OX=10090 GN=Ppib PE=1 SV=2	4	1	23.7		619577	Not Found	High	#VALUE!
Medium	Master Protein	P43883	Perilipin-2 OS=Mus musculus OX=10090 GN=Plin2 PE=1 SV=2	4	1	46.6		53350.6	Not Found	High	#VALUE!
Medium	Master Protein	G5E898	Periplakin OS=Mus musculus OX=10090 GN=Ppl PE=1 SV=1	0	1	203.7		214220	Not Found	High	#VALUE!
High	Master Protein	Q9DBA6	Peroxisomal leader peptide-processing protease OS=Mus musculus OX=10090 GN=Tysnd1 PE=1 SV=1	4	1	59		394243	Not Found	High	#VALUE!
High	Master Protein	D6REH1	Peroxisomal membrane protein 2 OS=Mus musculus OX=10090 GN=Pxmp2 PE=1 SV=1	23	1	9.4		46362.1	Not Found	High	#VALUE!
High	Master Protein	Q9WUA2	Phenylalanine--tRNA ligase beta subunit OS=Mus musculus OX=10090 GN=Farsb PE=1 SV=2	2	1	65.7		153725	Not Found	High	#VALUE!
High	Master Protein	B1ARD1	Phosphatidylethanolamine N-methyltransferase (Fragment) OS=Mus musculus OX=10090 GN=Pemt PE=1 SV=1	10	1	14.2		567236	Not Found	High	#VALUE!
High	Master Protein	P26450	Phosphatidylinositol 3-kinase regulatory subunit alpha OS=Mus musculus OX=10090 GN=Pik3r1 PE=1 SV=2	4	1	83.5	198697		High	Not Found	#VALUE!
Medium	Master Protein	Q8BSF4	Phosphatidylserine decarboxylase proenzyme, mitochondrial OS=Mus musculus OX=10090 GN=Pisd PE=2 SV=1	2	1	45.9		211619	Not Found	High	#VALUE!
Medium	Master Protein	F6QFD1	Phosphodiesterase (Fragment) OS=Mus musculus OX=10090 GN=Pde4d PE=1 SV=1	1	1	85.5		159616	Not Found	High	#VALUE!
High	Master Protein	A0A0R4J0B2	Phospholipase B-like OS=Mus musculus OX=10090 GN=Plbd1 PE=1 SV=1	2	1	63		254798	Not Found	High	#VALUE!
Medium	Master Protein	O70325	Phospholipid hydroperoxide glutathione peroxidase OS=Mus musculus OX=10090 GN=Gpx4 PE=1 SV=4	6	1	22.2		279688	Not Found	High	#VALUE!
High	Master Protein	E9QKK8	Phospholipid-transporting ATPase OS=Mus musculus OX=10090 GN=Atp11c PE=1 SV=1	1	1	127.7		141349	Not Found	High	#VALUE!
High	Master Protein	A2AI89	Phosphorylase b kinase regulatory subunit OS=Mus musculus OX=10090 GN=Phka1 PE=1 SV=1	1	1	135.5		115793	Not Found	High	#VALUE!
High	Master Protein	Q8BQ30	Phostensin OS=Mus musculus OX=10090 GN=Ppp1r18 PE=1 SV=1	2	1	65.6		156469	Not Found	High	#VALUE!
High	Master Protein	Q6Q477	Plasma membrane calcium-transporting ATPase 4 OS=Mus musculus OX=10090 GN=Atp2b4 PE=1 SV=1	1	1	133		118682	Not Found	High	#VALUE!
Medium	Master Protein	P63005	Platelet-activating factor acetylhydrolase IB subunit alpha OS=Mus musculus OX=10090 GN=Pafah1b1 PE=1 SV=2	2	1	46.6		515735	Not Found	High	#VALUE!
High	Master Protein	E9Q9J6	Plectin (Fragment) OS=Mus musculus OX=10090 GN=Plec PE=1 SV=1	3	1	77.6		46582.5	Not Found	High	#VALUE!
Medium	Master Protein	P70208	Plexin-A3 OS=Mus musculus OX=10090 GN=Plxna3 PE=1 SV=2	1	1	207.8		164198	Not Found	High	#VALUE!
High	Master Protein	P11103	Poly [ADP-ribose] polymerase 1 OS=Mus musculus OX=10090 GN=Parp1 PE=1 SV=3	2	1	113		246175	Not Found	High	#VALUE!
High	Master Protein	Q9D6V8	Polyadenylate-binding protein-interacting protein 2 OS=Mus musculus OX=10090 GN=Paip2 PE=1 SV=1	24	1	14.7		80493.7	Not Found	High	#VALUE!
High	Master Protein	B2RXQ2	Ppfia1 protein OS=Mus musculus OX=10090 GN=Ppfia1 PE=1 SV=1	1	1	142.6		46010.2	Not Found	High	#VALUE!
High	Master Protein	D6RFQ2	Predicted gene 42957 OS=Mus musculus OX=10090 GN=Gm42957 PE=1 SV=1	4	1	39.8		165329	Not Found	High	#VALUE!
High	Master Protein	J3QNH8	Predicted gene 7694 OS=Mus musculus OX=10090 GN=Gm7694 PE=1 SV=1	6	1	28.5	231474		High	Not Found	#VALUE!
Medium	Master Protein	F6Y6L6	Predicted gene, 49369 (Fragment) OS=Mus musculus OX=10090 GN=Gm49369 PE=1 SV=1	4	1	29.9		581042	Not Found	High	#VALUE!
High	Master Protein	A0A0R4J1F2	Presenilin OS=Mus musculus OX=10090 GN=Psen2 PE=1 SV=1	4	1	49.8		41279.6	Not Found	High	#VALUE!
Medium	Master Protein	Q925B0	PRKC apoptosis WT1 regulator protein OS=Mus musculus OX=10090 GN=Pawr PE=1 SV=2	5	1	35.9		78758.1	Not Found	High	#VALUE!
Medium	Master Protein	Q9JJY4	Probable ATP-dependent RNA helicase DDX20 OS=Mus musculus OX=10090 GN=Ddx20 PE=1 SV=2	1	1	91.7		143089	Not Found	High	#VALUE!
High	Master Protein	Q99J87	Probable ATP-dependent RNA helicase DHX58 OS=Mus musculus OX=10090 GN=Dhx58 PE=1 SV=2	1	1	76.7		224585	Not Found	High	#VALUE!
High	Master Protein	P67778	Prohibitin OS=Mus musculus OX=10090 GN=Phb PE=1 SV=1	4	1	29.8		392116	Not Found	High	#VALUE!
Medium	Master Protein	P17918	Proliferating cell nuclear antigen OS=Mus musculus OX=10090 GN=Pcna PE=1 SV=2	3	1	28.8		20849308	Not Found	High	#VALUE!
High	Master Protein	A0A0R4J0I9	Prolow-density lipoprotein receptor-related protein 1 OS=Mus musculus OX=10090 GN=Lrp1 PE=1 SV=1	0	1	504.4		139264	Not Found	High	#VALUE!
High	Master Protein	Q8BWM0	Prostaglandin E synthase 2 OS=Mus musculus OX=10090 GN=Ptges2 PE=1 SV=3	3	1	43.3		99132.8	Not Found	High	#VALUE!
High	Master Protein	Q9Z2U1	Proteasome subunit alpha type-5 OS=Mus musculus OX=10090 GN=Psma5 PE=1 SV=1	8	1	26.4		740614	Not Found	High	#VALUE!
High	Master Protein	O55234	Proteasome subunit beta type-5 OS=Mus musculus OX=10090 GN=Psmb5 PE=1 SV=3	5	1	28.5		238083	Not Found	High	#VALUE!
High	Master Protein	A0A3B2WCG4	Protection of telomeres 1B (Fragment) OS=Mus musculus OX=10090 GN=Pot1b PE=4 SV=1	9	1	14.7		247934	Not Found	High	#VALUE!
High	Master Protein	Q9DBC0	Protein adenylyltransferase SelO, mitochondrial OS=Mus musculus OX=10090 GN=Selenoo PE=1 SV=4	3	1	74.2		160243	Not Found	High	#VALUE!
Medium	Master Protein	Q6PGH1	Protein BUD31 homolog OS=Mus musculus OX=10090 GN=Bud31 PE=1 SV=2	8	1	17		65219.3	Not Found	High	#VALUE!
High	Master Protein	D3Z511	Protein eva-1 homolog A (Fragment) OS=Mus musculus OX=10090 GN=Eva1a PE=1 SV=1	7	1	17.6		309457	Not Found	High	#VALUE!
High	Master Protein	Q8C729	Protein FAM126B OS=Mus musculus OX=10090 GN=Fam126b PE=1 SV=1	3	1	58.6		115838	Not Found	High	#VALUE!
High	Master Protein	Q8C0Z1	Protein FAM234A OS=Mus musculus OX=10090 GN=Fam234a PE=1 SV=1	4	1	60.5		431433	Not Found	High	#VALUE!
High	Master Protein	O88952	Protein lin-7 homolog C OS=Mus musculus OX=10090 GN=Lin7c PE=1 SV=2	6	1	21.8		65766	Not Found	High	#VALUE!
High	Master Protein	A0A3B2WCC1	Protein MEMO1 (Fragment) OS=Mus musculus OX=10090 GN=Memo1 PE=1 SV=1	7	1	11.8		170593	Not Found	High	#VALUE!
High	Master Protein	Q91ZD1	Protein odd-skipped-related 2 OS=Mus musculus OX=10090 GN=Osr2 PE=1 SV=1	4	1	35.4		263019	Not Found	High	#VALUE!
High	Master Protein	Q99MR9	Protein phosphatase 1 regulatory subunit 3A OS=Mus musculus OX=10090 GN=Ppp1r3a PE=1 SV=2	3	1	121.4		2.32103e+06	Not Found	High	#VALUE!
Medium	Master Protein	Q9Z1M8	Protein Red OS=Mus musculus OX=10090 GN=Ik PE=1 SV=2	2	1	65.6		170689	Not Found	High	#VALUE!
High	Master Protein	Q9CQU3	Protein RER1 OS=Mus musculus OX=10090 GN=Rer1 PE=1 SV=1	10	1	23		546708	Not Found	High	#VALUE!
High	Master Protein	Q5SUC9	Protein SCO1 homolog, mitochondrial OS=Mus musculus OX=10090 GN=Sco1 PE=1 SV=1	6	1	31.6		195642	Not Found	High	#VALUE!
High	Master Protein	Q8VCL2	Protein SCO2 homolog, mitochondrial OS=Mus musculus OX=10090 GN=Sco2 PE=1 SV=1	6	1	28.9		281912	Not Found	High	#VALUE!
High	Master Protein	Q9D1M0	Protein SEC13 homolog OS=Mus musculus OX=10090 GN=Sec13 PE=1 SV=3	3	1	35.5		111095	Not Found	High	#VALUE!
High	Master Protein	D3Z3D5	Protein Shroom1 OS=Mus musculus OX=10090 GN=Shroom1 PE=1 SV=1	2	1	77.2		35012.9	Not Found	High	#VALUE!
High	Master Protein	D3YTR6	Protein spinster homolog 1 OS=Mus musculus OX=10090 GN=Spns1 PE=1 SV=1	3	1	51.4		259076	Not Found	High	#VALUE!
Medium	Master Protein	F6Q2Y9	Protein transport protein sec16 (Fragment) OS=Mus musculus OX=10090 GN=Sec16b PE=1 SV=2	1	1	77.3		104125	Not Found	High	#VALUE!
High	Master Protein	Q3UDR8	Protein YIPF3 OS=Mus musculus OX=10090 GN=Yipf3 PE=1 SV=1	3	1	38		195603	Not Found	High	#VALUE!
High	Master Protein	Q9EQQ2	Protein YIPF5 OS=Mus musculus OX=10090 GN=Yipf5 PE=1 SV=1	5	1	27.9		335669	Not Found	High	#VALUE!
Medium	Master Protein	P59913	Protein-L-isoaspartate O-methyltransferase domain-containing protein 1 OS=Mus musculus OX=10090 GN=Pcmtd1 PE=1 SV=1	2	1	40.7		731084	Not Found	High	#VALUE!
Medium	Master Protein	Q9QVP9	Protein-tyrosine kinase 2-beta OS=Mus musculus OX=10090 GN=Ptk2b PE=1 SV=2	1	1	115.7		344371	Not Found	High	#VALUE!
Medium	Master Protein	O88689	Protocadherin alpha-4 OS=Mus musculus OX=10090 GN=Pcdha4 PE=1 SV=1	1	1	103.1		173019	Not Found	High	#VALUE!
High	Master Protein	A0A1W2P7C6	Proto-oncogene tyrosine-protein kinase ROS OS=Mus musculus OX=10090 GN=Ros1 PE=4 SV=1	0	1	208		1.14822e+06	Not Found	High	#VALUE!
Medium	Master Protein	Q91VU7	Pseudouridylate synthase 7 homolog OS=Mus musculus OX=10090 GN=Pus7 PE=2 SV=2	2	1	74.7	867548		High	Not Found	#VALUE!
High	Master Protein	D3Z4E3	Putative pre-mRNA-splicing factor ATP-dependent RNA helicase DHX32 OS=Mus musculus OX=10090 GN=Dhx32 PE=1 SV=1	2	1	68.8		333094	Not Found	High	#VALUE!
High	Master Protein	Q9DCC4	Pyrroline-5-carboxylate reductase 3 OS=Mus musculus OX=10090 GN=Pycr3 PE=1 SV=2	4	1	28.7		359935	Not Found	High	#VALUE!
Medium	Master Protein	A6H6A9	Rab GTPase-activating protein 1-like OS=Mus musculus OX=10090 GN=Rabgap1l PE=1 SV=1	1	1	92.3		183201	Not Found	High	#VALUE!
High	Master Protein	A0A0A6YWM5	Rab3 GTPase-activating protein non-catalytic subunit OS=Mus musculus OX=10090 GN=Rab3gap2 PE=1 SV=1	1	1	152.4		96678.8	Not Found	High	#VALUE!
Medium	Master Protein	Q3UYI5	Ral guanine nucleotide dissociation stimulator-like 3 OS=Mus musculus OX=10090 GN=Rgl3 PE=1 SV=2	2	1	77.9		77551.8	Not Found	High	#VALUE!
High	Master Protein	Q62172	RalA-binding protein 1 OS=Mus musculus OX=10090 GN=Ralbp1 PE=1 SV=4	2	1	75		74731.6	Not Found	High	#VALUE!
Medium	Master Protein	A0A2R8W753	Ran GTPase-activating protein 1 (Fragment) OS=Mus musculus OX=10090 GN=Rangap1 PE=1 SV=1	8	1	15.4		133838	Not Found	High	#VALUE!
High	Master Protein	D3YV16	Ras-related protein Rab-30 OS=Mus musculus OX=10090 GN=Rab30 PE=1 SV=1	10	1	20.1		81906.9	Not Found	High	#VALUE!
High	Master Protein	Q9CQD1	Ras-related protein Rab-5A OS=Mus musculus OX=10090 GN=Rab5a PE=1 SV=1	6	1	23.6		184633	Not Found	High	#VALUE!
High	Master Protein	P62071	Ras-related protein R-Ras2 OS=Mus musculus OX=10090 GN=Rras2 PE=1 SV=1	6	1	23.4		115855	Not Found	High	#VALUE!
High	Master Protein	Q9JM62	Receptor expression-enhancing protein 6 OS=Mus musculus OX=10090 GN=Reep6 PE=1 SV=1	5	1	22.2		927669	Not Found	High	#VALUE!
High	Master Protein	Q9CQV4	Reticulophagy regulator 3 OS=Mus musculus OX=10090 GN=Retreg3 PE=1 SV=1	3	1	51.6		163196	Not Found	High	#VALUE!
High	Master Protein	Q8VCH7	Retinol dehydrogenase 10 OS=Mus musculus OX=10090 GN=Rdh10 PE=1 SV=2	4	1	38.1		240536	Not Found	High	#VALUE!
High	Master Protein	Q9R1R8	Retinol dehydrogenase 11 OS=Mus musculus OX=10090 GN=Rdh11 PE=1 SV=1	5	1	33.2		275424	Not Found	High	#VALUE!
Medium	Master Protein	Q9ERI6	Retinol dehydrogenase 14 OS=Mus musculus OX=10090 GN=Rdh14 PE=1 SV=1	2	1	36.3		178953	Not Found	High	#VALUE!
High	Master Protein	Q61210	Rho guanine nucleotide exchange factor 1 OS=Mus musculus OX=10090 GN=Arhgef1 PE=1 SV=2	2	1	102.7		35478.9	Not Found	High	#VALUE!
High	Master Protein	A0A2R8VHW2	Ribosomal L1 domain-containing protein 1 (Fragment) OS=Mus musculus OX=10090 GN=Rsl1d1 PE=1 SV=1	7	1	26.6		191909	Not Found	High	#VALUE!
Medium	Master Protein	B1AX35	RIKEN cDNA 1700011M02 gene OS=Mus musculus OX=10090 GN=1700011M02Rik PE=4 SV=1	17	1	10.1	90267		High	Not Found	#VALUE!
High	Master Protein	Q91W59	RNA-binding motif, single-stranded-interacting protein 1 OS=Mus musculus OX=10090 GN=Rbms1 PE=1 SV=1	4	1	44		127095	Not Found	High	#VALUE!
High	Master Protein	Q91YE7	RNA-binding protein 5 OS=Mus musculus OX=10090 GN=Rbm5 PE=1 SV=1	1	1	92.3		208787	Not Found	High	#VALUE!
High	Master Protein	Q64012	RNA-binding protein Raly OS=Mus musculus OX=10090 GN=Raly PE=1 SV=3	4	1	33.2		563121	Not Found	High	#VALUE!
High	Master Protein	Q80WS3	rRNA/tRNA 2'-O-methyltransferase fibrillarin-like protein 1 OS=Mus musculus OX=10090 GN=Fbll1 PE=1 SV=1	4	1	33.3		268771	Not Found	High	#VALUE!
High	Master Protein	Q80SW1	S-adenosylhomocysteine hydrolase-like protein 1 OS=Mus musculus OX=10090 GN=Ahcyl1 PE=1 SV=1	3	1	58.9		209262	Not Found	High	#VALUE!
Medium	Master Protein	A0A1L1STF9	SAFB-like transcription modulator OS=Mus musculus OX=10090 GN=Sltm PE=1 SV=1	1	1	72.6		115758	Not Found	High	#VALUE!
High	Master Protein	G3X972	Sec24-related gene family, member C (S. cerevisiae) OS=Mus musculus OX=10090 GN=Sec24c PE=1 SV=1	1	1	118.5		430054	Not Found	High	#VALUE!
High	Master Protein	Q9JKV5	Secretory carrier-associated membrane protein 4 OS=Mus musculus OX=10090 GN=Scamp4 PE=1 SV=1	5	1	25.3		216866	Not Found	High	#VALUE!
High	Master Protein	Q9D5J6	Sedoheptulokinase OS=Mus musculus OX=10090 GN=Shpk PE=1 SV=1	3	1	51.3		350769	Not Found	High	#VALUE!
High	Master Protein	F6UKN5	Septin 2 (Fragment) OS=Mus musculus OX=10090 GN=Sept2 PE=1 SV=2	15	1	12.1		776183	Not Found	High	#VALUE!
High	Master Protein	Q9CZN7	Serine hydroxymethyltransferase, mitochondrial OS=Mus musculus OX=10090 GN=Shmt2 PE=1 SV=1	2	1	55.7		230002	Not Found	High	#VALUE!
High	Master Protein	P97363	Serine palmitoyltransferase 2 OS=Mus musculus OX=10090 GN=Sptlc2 PE=1 SV=2	1	1	62.9		129958	Not Found	High	#VALUE!
High	Master Protein	Q8BL97	Serine/arginine-rich splicing factor 7 OS=Mus musculus OX=10090 GN=Srsf7 PE=1 SV=1	6	1	30.8		177906	Not Found	High	#VALUE!
Medium	Master Protein	H7BX95	Serine/arginine-rich-splicing factor 1 OS=Mus musculus OX=10090 GN=Srsf1 PE=1 SV=1	4	1	28.3		163978	Not Found	High	#VALUE!
High	Master Protein	Q542V3	Serine/arginine-rich-splicing factor 4 OS=Mus musculus OX=10090 GN=Srsf4 PE=1 SV=1	3	1	56.2		53772.5	Not Found	High	#VALUE!
Medium	Master Protein	Q61151	Serine/threonine-protein phosphatase 2A 56 kDa regulatory subunit epsilon isoform OS=Mus musculus OX=10090 GN=Ppp2r5e PE=1 SV=3	4	1	54.7		88480.6	Not Found	High	#VALUE!
High	Master Protein	Q60676	Serine/threonine-protein phosphatase 5 OS=Mus musculus OX=10090 GN=Ppp5c PE=1 SV=3	3	1	56.8		166289	Not Found	High	#VALUE!
High	Master Protein	G5E8R4	Serine/threonine-protein phosphatase 6 regulatory subunit 3 OS=Mus musculus OX=10090 GN=Ppp6r3 PE=1 SV=1	2	1	97.8		256703	Not Found	High	#VALUE!
High	Master Protein	O35423	Serine--pyruvate aminotransferase, mitochondrial OS=Mus musculus OX=10090 GN=Agxt PE=1 SV=3	3	1	45.9		642314	Not Found	High	#VALUE!
High	Master Protein	A0A140LHK0	Serpin H1 (Fragment) OS=Mus musculus OX=10090 GN=Serpinh1 PE=1 SV=1	23	1	11.8		39821.9	Not Found	High	#VALUE!
High	Master Protein	Q99MR6	Serrate RNA effector molecule homolog OS=Mus musculus OX=10090 GN=Srrt PE=1 SV=1	1	1	100.4		233004	Not Found	High	#VALUE!
High	Master Protein	Q62086	Serum paraoxonase/arylesterase 2 OS=Mus musculus OX=10090 GN=Pon2 PE=1 SV=2	4	1	39.6		799644	Not Found	High	#VALUE!
High	Master Protein	B1ARS9	Short-chain dehydrogenase/reductase 3 (Fragment) OS=Mus musculus OX=10090 GN=Dhrs3 PE=1 SV=1	7	1	16.5		1.79139e+06	Not Found	High	#VALUE!
High	Master Protein	Q07417	Short-chain specific acyl-CoA dehydrogenase, mitochondrial OS=Mus musculus OX=10090 GN=Acads PE=1 SV=2	2	1	44.9		74369.5	Not Found	High	#VALUE!
High	Master Protein	E9Q740	Signal recognition particle subunit SRP72 OS=Mus musculus OX=10090 GN=Srp72 PE=1 SV=1	3	1	67.9		128898	Not Found	High	#VALUE!
High	Master Protein	P62317	Small nuclear ribonucleoprotein Sm D2 OS=Mus musculus OX=10090 GN=Snrpd2 PE=1 SV=1	8	1	13.5		593564	Not Found	High	#VALUE!
High	Master Protein	Q3T9X0	Solute carrier family 2, facilitated glucose transporter member 9 OS=Mus musculus OX=10090 GN=Slc2a9 PE=1 SV=1	3	1	58.6		742556	Not Found	High	#VALUE!
Medium	Master Protein	E9Q1Q0	Solute carrier family 4 (anion exchanger), member 1, adaptor protein OS=Mus musculus OX=10090 GN=Slc4a1ap PE=1 SV=1	2	1	59.4		36603.1	Not Found	High	#VALUE!
High	Master Protein	Q3UTJ2	Sorbin and SH3 domain-containing protein 2 OS=Mus musculus OX=10090 GN=Sorbs2 PE=1 SV=2	2	1	132.3		68227.2	Not Found	High	#VALUE!
Medium	Master Protein	Q68FG2	Spectrin beta chain OS=Mus musculus OX=10090 GN=Sptbn2 PE=1 SV=1	0	1	270.8	1.11495e+06		High	Not Found	#VALUE!
High	Master Protein	Q62261	Spectrin beta chain, non-erythrocytic 1 OS=Mus musculus OX=10090 GN=Sptbn1 PE=1 SV=2	1	1	274.1		215829	Not Found	High	#VALUE!
High	Master Protein	P27786	Steroid 17-alpha-hydroxylase/17,20 lyase OS=Mus musculus OX=10090 GN=Cyp17a1 PE=1 SV=1	3	1	57.6		191285	Not Found	High	#VALUE!
High	Master Protein	O88908	Sterol O-acyltransferase 2 OS=Mus musculus OX=10090 GN=Soat2 PE=1 SV=2	3	1	60.6		185753	Not Found	High	#VALUE!
High	Master Protein	A0A1B0GR78	Stromal interaction molecule 1 OS=Mus musculus OX=10090 GN=Stim1 PE=1 SV=1	2	1	62.2		305971	Not Found	High	#VALUE!
Medium	Master Protein	Q924W5	Structural maintenance of chromosomes protein 6 OS=Mus musculus OX=10090 GN=Smc6 PE=1 SV=1	1	1	127.1		5.63476e+06	Not Found	High	#VALUE!
High	Master Protein	A0A3Q4EGL6	Sulfhydryl oxidase OS=Mus musculus OX=10090 GN=Gfer PE=1 SV=1	6	1	21.5		77758.2	Not Found	High	#VALUE!
High	Master Protein	Q6NZR5	Superkiller viralicidic activity 2-like (S. cerevisiae) OS=Mus musculus OX=10090 GN=Skiv2l PE=1 SV=1	1	1	137.4		71641.6	Not Found	High	#VALUE!
High	Master Protein	P09671	Superoxide dismutase [Mn], mitochondrial OS=Mus musculus OX=10090 GN=Sod2 PE=1 SV=3	6	1	24.6		870435	Not Found	High	#VALUE!
High	Master Protein	Q9R233	Tapasin OS=Mus musculus OX=10090 GN=Tapbp PE=1 SV=2	2	1	49.7		267308	Not Found	High	#VALUE!
High	Master Protein	Q8CGB6	Tensin-2 OS=Mus musculus OX=10090 GN=Tns2 PE=1 SV=1	1	1	151.9		185158	Not Found	High	#VALUE!
High	Master Protein	A3KMP2	Tetratricopeptide repeat protein 38 OS=Mus musculus OX=10090 GN=Ttc38 PE=1 SV=2	2	1	52.2		102189	Not Found	High	#VALUE!
Medium	Master Protein	A0A0G2JGW2	Threonine--tRNA ligase, mitochondrial (Fragment) OS=Mus musculus OX=10090 GN=Tars2 PE=1 SV=1	4	1	29.7		72664.6	Not Found	High	#VALUE!
High	Master Protein	Q8VC26	TLC domain-containing protein 2 OS=Mus musculus OX=10090 GN=Tlcd2 PE=2 SV=1	3	1	34.1		301567	Not Found	High	#VALUE!
Medium	Master Protein	Q921T2	Torsin-1A-interacting protein 1 OS=Mus musculus OX=10090 GN=Tor1aip1 PE=1 SV=3	3	1	66.7		71295.3	Not Found	High	#VALUE!
Medium	Master Protein	Q8BYU6	Torsin-1A-interacting protein 2 OS=Mus musculus OX=10090 GN=Tor1aip2 PE=1 SV=1	2	1	54.5		135773	Not Found	High	#VALUE!
High	Master Protein	B2RXC1	Trafficking protein particle complex subunit 11 OS=Mus musculus OX=10090 GN=Trappc11 PE=1 SV=1	1	1	128.3		98871.5	Not Found	High	#VALUE!
High	Master Protein	Q3U0M1	Trafficking protein particle complex subunit 9 OS=Mus musculus OX=10090 GN=Trappc9 PE=1 SV=2	1	1	128.2		116404	Not Found	High	#VALUE!
High	Master Protein	O89090	Transcription factor Sp1 OS=Mus musculus OX=10090 GN=Sp1 PE=1 SV=2	4	1	80.7		80929.7	Not Found	High	#VALUE!
High	Master Protein	E9QMN5	Transcriptional repressor p66 alpha OS=Mus musculus OX=10090 GN=Gatad2a PE=1 SV=1	2	1	67.4		46823.4	Not Found	High	#VALUE!
Medium	Master Protein	Q9QZE7	Translin-associated protein X OS=Mus musculus OX=10090 GN=Tsnax PE=1 SV=1	3	1	32.9	77093.2		High	Not Found	#VALUE!
High	Master Protein	Q8BU14	Translocation protein SEC62 OS=Mus musculus OX=10090 GN=Sec62 PE=1 SV=1	3	1	45.6		286622	Not Found	High	#VALUE!
Medium	Master Protein	Q9ET30	Transmembrane 9 superfamily member 3 OS=Mus musculus OX=10090 GN=Tm9sf3 PE=1 SV=1	2	1	67.5		659082	Not Found	High	#VALUE!
High	Master Protein	Q9CYV5	Transmembrane protein 135 OS=Mus musculus OX=10090 GN=Tmem135 PE=2 SV=1	2	1	52.3		409967	Not Found	High	#VALUE!
Medium	Master Protein	E0CXY5	Transmembrane protein 33 (Fragment) OS=Mus musculus OX=10090 GN=Tmem33 PE=4 SV=1	21	1	4.6		1596150	Not Found	High	#VALUE!
Medium	Master Protein	E9PYZ4	Tripartite motif-containing protein 34A OS=Mus musculus OX=10090 GN=Trim34a PE=1 SV=2	2	1	55.9	59635.2		High	Not Found	#VALUE!
Medium	Master Protein	P83887	Tubulin gamma-1 chain OS=Mus musculus OX=10090 GN=Tubg1 PE=1 SV=1	2	1	51.1		539473	Not Found	High	#VALUE!
High	Master Protein	P35235	Tyrosine-protein phosphatase non-receptor type 11 OS=Mus musculus OX=10090 GN=Ptpn11 PE=1 SV=3	2	1	68		117667	Not Found	High	#VALUE!
High	Master Protein	P35831	Tyrosine-protein phosphatase non-receptor type 12 OS=Mus musculus OX=10090 GN=Ptpn12 PE=1 SV=3	2	1	86.5		142871	Not Found	High	#VALUE!
High	Master Protein	P57784	U2 small nuclear ribonucleoprotein A' OS=Mus musculus OX=10090 GN=Snrpa1 PE=1 SV=2	5	1	28.3		309936	Not Found	High	#VALUE!
High	Master Protein	Q9CQI7	U2 small nuclear ribonucleoprotein B'' OS=Mus musculus OX=10090 GN=Snrpb2 PE=1 SV=1	4	1	25.3		83566.7	Not Found	High	#VALUE!
High	Master Protein	Q5SSI6	U3 small nucleolar RNA-associated protein 18 homolog OS=Mus musculus OX=10090 GN=Utp18 PE=1 SV=1	2	1	61.2		39944.6	Not Found	High	#VALUE!
High	Master Protein	Q3TIX9	U4/U6.U5 tri-snRNP-associated protein 2 OS=Mus musculus OX=10090 GN=Usp39 PE=1 SV=2	2	1	65.1		201788	Not Found	High	#VALUE!
High	Master Protein	Q6PE01	U5 small nuclear ribonucleoprotein 40 kDa protein OS=Mus musculus OX=10090 GN=Snrnp40 PE=1 SV=1	3	1	39.3		242142	Not Found	High	#VALUE!
High	Master Protein	Q6P3D0	U8 snoRNA-decapping enzyme OS=Mus musculus OX=10090 GN=Nudt16 PE=1 SV=1	10	1	21.8		310552	Not Found	High	#VALUE!
High	Master Protein	A0A0A6YWN9	Ubiquitin carboxyl-terminal hydrolase (Fragment) OS=Mus musculus OX=10090 GN=Usp19 PE=1 SV=1	2	1	110.5		52238.1	Not Found	High	#VALUE!
High	Master Protein	P52479	Ubiquitin carboxyl-terminal hydrolase 10 OS=Mus musculus OX=10090 GN=Usp10 PE=1 SV=3	2	1	87		429364	Not Found	High	#VALUE!
High	Master Protein	A0A087WP81	Ubiquitin carboxyl-terminal hydrolase isozyme L5 (Fragment) OS=Mus musculus OX=10090 GN=Uchl5 PE=1 SV=1	5	1	25.6		227665	Not Found	High	#VALUE!
Medium	Master Protein	Q76LS9	Ubiquitin carboxyl-terminal hydrolase MINDY-1 OS=Mus musculus OX=10090 GN=Mindy1 PE=1 SV=1	4	1	51.2		233780	Not Found	High	#VALUE!
High	Master Protein	D3YWF6	Ubiquitin thioesterase OTUB1 OS=Mus musculus OX=10090 GN=Otub1 PE=1 SV=1	4	1	28		137047	Not Found	High	#VALUE!
High	Master Protein	Q3UCV8	Ubiquitin thioesterase otulin OS=Mus musculus OX=10090 GN=Otulin PE=1 SV=1	3	1	40.3		446365	Not Found	High	#VALUE!
High	Master Protein	Q8R1K1	Ubiquitin-associated domain-containing protein 2 OS=Mus musculus OX=10090 GN=Ubac2 PE=1 SV=1	4	1	39		566372	Not Found	High	#VALUE!
Medium	Master Protein	S4R2T5	Ubiquitin-like modifier-activating enzyme ATG7 OS=Mus musculus OX=10090 GN=Atg7 PE=1 SV=1	1	1	74.5		159194	Not Found	High	#VALUE!
High	Master Protein	Q80U95	Ubiquitin-protein ligase E3C OS=Mus musculus OX=10090 GN=Ube3c PE=1 SV=2	1	1	123.9		110699	Not Found	High	#VALUE!
High	Master Protein	Q9DBP5	UMP-CMP kinase OS=Mus musculus OX=10090 GN=Cmpk1 PE=1 SV=1	6	1	22.2		154678	Not Found	High	#VALUE!
Medium	Master Protein	G3UX45	URB2 ribosome biogenesis 2 homolog (S. cerevisiae) OS=Mus musculus OX=10090 GN=Urb2 PE=1 SV=1	1	1	145.6		5.47702e+06	Not Found	High	#VALUE!
High	Master Protein	Q9D2N9	Vacuolar protein sorting-associated protein 33A OS=Mus musculus OX=10090 GN=Vps33a PE=1 SV=2	2	1	67.5		136228	Not Found	High	#VALUE!
High	Master Protein	Q9CRC0	Vitamin K epoxide reductase complex subunit 1 OS=Mus musculus OX=10090 GN=Vkorc1 PE=1 SV=1	8	1	17.8		5173628	Not Found	High	#VALUE!
Medium	Master Protein	A0A0J9YUN6	Vitamin K epoxide reductase complex subunit 1-like protein 1 (Fragment) OS=Mus musculus OX=10090 GN=Vkorc1l1 PE=1 SV=1	12	1	9		226573	Not Found	High	#VALUE!
High	Master Protein	Q9QYC7	Vitamin K-dependent gamma-carboxylase OS=Mus musculus OX=10090 GN=Ggcx PE=1 SV=1	2	1	87.1		609652	Not Found	High	#VALUE!
Medium	Master Protein	Q8R268	Vomeronasal type-1 receptor OS=Mus musculus OX=10090 GN=Vmn1r212 PE=2 SV=1	2	1	40.9		427575	Not Found	High	#VALUE!
High	Master Protein	P62814	V-type proton ATPase subunit B, brain isoform OS=Mus musculus OX=10090 GN=Atp6v1b2 PE=1 SV=1	3	1	56.5		181487	Not Found	High	#VALUE!
High	Master Protein	Q8BVE3	V-type proton ATPase subunit H OS=Mus musculus OX=10090 GN=Atp6v1h PE=1 SV=1	3	1	55.8		465542	Not Found	High	#VALUE!
Medium	Master Protein	Q9CR39	WD repeat domain phosphoinositide-interacting protein 3 OS=Mus musculus OX=10090 GN=Wdr45b PE=1 SV=2	5	1	38		559277	Not Found	High	#VALUE!
High	Master Protein	P61965	WD repeat-containing protein 5 OS=Mus musculus OX=10090 GN=Wdr5 PE=1 SV=1	3	1	36.6		95138.5	Not Found	High	#VALUE!
High	Master Protein	Q3UKJ7	WD40 repeat-containing protein SMU1 OS=Mus musculus OX=10090 GN=Smu1 PE=2 SV=2	2	1	57.5	839408		High	Not Found	#VALUE!
High	Master Protein	Q8BH43	Wiskott-Aldrich syndrome protein family member 2 OS=Mus musculus OX=10090 GN=Wasf2 PE=1 SV=1	3	1	54		80240.1	Not Found	High	#VALUE!
High	Master Protein	Q11136	Xaa-Pro dipeptidase OS=Mus musculus OX=10090 GN=Pepd PE=1 SV=3	2	1	55		124962	Not Found	High	#VALUE!
High	Master Protein	A2APF7	Z-DNA-binding protein 1 OS=Mus musculus OX=10090 GN=Zbp1 PE=1 SV=1	4	1	44.2	92901.1		High	Not Found	#VALUE!
Medium	Master Protein	Q6NZF1	Zinc finger CCCH domain-containing protein 11A OS=Mus musculus OX=10090 GN=Zc3h11a PE=1 SV=1	1	1	86.4		59620.6	Not Found	High	#VALUE!
Medium	Master Protein	Q810J8	Zinc finger FYVE domain-containing protein 1 OS=Mus musculus OX=10090 GN=Zfyve1 PE=1 SV=2	2	1	86.9		147180	Not Found	High	#VALUE!
Medium	Master Protein	G3UVV3	Zinc finger protein 407 OS=Mus musculus OX=10090 GN=Zfp407 PE=1 SV=1	0	1	245.8	40660164		High	Not Found	#VALUE!
High	Master Protein	Q3UED7	Interferon-gamma-inducible GTPase Ifgga2 protein OS=Mus musculus OX=10090 GN=Gm4951 PE=1 SV=1	88	891	47.2	1.8863e+07	5.71666e+10	High	High	3030.62
High	Master Protein	P62267	40S ribosomal protein S23 OS=Mus musculus OX=10090 GN=Rps23 PE=1 SV=3	22	6	15.8	5906.61	1.58502e+07	Peak Found	High	2683.46
High	Master Protein	Q91VB8	Alpha globin 1 OS=Mus musculus OX=10090 GN=Hba-a1 PE=1 SV=1	62	21	15.1	14431.2	2.59147e+07	Peak Found	High	1795.75
High	Master Protein	Q9JIZ0	Probable N-acetyltransferase CML1 OS=Mus musculus OX=10090 GN=Cml1 PE=1 SV=1	21	6	25	9238.99	1.55113e+07	Peak Found	High	1678.9
High	Master Protein	Q922Q1	Mitochondrial amidoxime reducing component 2 OS=Mus musculus OX=10090 GN=Marc2 PE=1 SV=1	29	29	38.2	2.42947e+06	3.51454e+09	High	High	1446.63
High	Master Protein	Q64339	Ubiquitin-like protein ISG15 OS=Mus musculus OX=10090 GN=Isg15 PE=1 SV=4	19	2	17.9	5074.27	5.82004e+06	Peak Found	High	1146.97
High	Master Protein	Q925N2	Sideroflexin-2 OS=Mus musculus OX=10090 GN=Sfxn2 PE=1 SV=1	34	13	36.1	5101.45	4.85095e+06	Peak Found	High	950.897
High	Master Protein	Q61033	Lamina-associated polypeptide 2, isoforms alpha/zeta OS=Mus musculus OX=10090 GN=Tmpo PE=1 SV=4	12	6	75.1	8739.44	5.98881e+06	Peak Found	High	685.262
High	Master Protein	Q9R0N0	Galactokinase OS=Mus musculus OX=10090 GN=Galk1 PE=1 SV=2	20	7	42.3	6803.64	4.46349e+06	Peak Found	High	656.045
High	Master Protein	O88962	7-alpha-hydroxycholest-4-en-3-one 12-alpha-hydroxylase OS=Mus musculus OX=10090 GN=Cyp8b1 PE=1 SV=1	7	4	57.7	6356.62	3.51083e+06	Peak Found	High	552.31
High	Master Protein	O54734	Dolichyl-diphosphooligosaccharide--protein glycosyltransferase 48 kDa subunit OS=Mus musculus OX=10090 GN=Ddost PE=1 SV=2	10	12	49	12675.3	6.73067e+06	Peak Found	High	531.008
High	Master Protein	F8WID5	Tropomyosin alpha-1 chain OS=Mus musculus OX=10090 GN=Tpm1 PE=1 SV=1	37	22	37.4	3392.22	1.61279e+06	Not Found	Not Found	475.439
High	Master Protein	Q9QY76	Vesicle-associated membrane protein-associated protein B OS=Mus musculus OX=10090 GN=Vapb PE=1 SV=3	16	3	26.9	7243.21	2.44074e+06	Peak Found	High	336.97
High	Master Protein	P14094	Sodium/potassium-transporting ATPase subunit beta-1 OS=Mus musculus OX=10090 GN=Atp1b1 PE=1 SV=1	16	13	35.2	10326.7	3.45765e+06	Peak Found	High	334.826
High	Master Protein	Q8CC88	von Willebrand factor A domain-containing protein 8 OS=Mus musculus OX=10090 GN=Vwa8 PE=1 SV=2	5	7	213.3	6813.77	1.9164e+06	Peak Found	High	281.254
High	Master Protein	Q99MB2	Mitochondrial fission regulator 1 OS=Mus musculus OX=10090 GN=Mtfr1 PE=1 SV=1	12	3	35.9	4690.92	1.19602e+06	High	High	254.964
High	Master Protein	O08749	Dihydrolipoyl dehydrogenase, mitochondrial OS=Mus musculus OX=10090 GN=Dld PE=1 SV=2	11	4	54.2	7091.83	1.74129e+06	Peak Found	High	245.535
High	Master Protein	Q5XG73	Acyl-CoA-binding domain-containing protein 5 OS=Mus musculus OX=10090 GN=Acbd5 PE=1 SV=1	8	9	56.6	10143.4	2.29478e+06	Peak Found	High	226.233
High	Master Protein	P35486	Pyruvate dehydrogenase E1 component subunit alpha, somatic form, mitochondrial OS=Mus musculus OX=10090 GN=Pdha1 PE=1 SV=1	17	7	43.2	15626.3	3488639	Peak Found	High	223.254
High	Master Protein	B2RXT3	Ogdhl protein OS=Mus musculus OX=10090 GN=Ogdhl PE=1 SV=1	2	2	114.5	5579.73	1.16923e+06	Peak Found	High	209.55
High	Master Protein	Q8BGQ7	Alanine--tRNA ligase, cytoplasmic OS=Mus musculus OX=10090 GN=Aars PE=1 SV=1	4	3	106.8	9275.83	1.88059e+06	Peak Found	High	202.741
High	Master Protein	Q99LX0	Protein/nucleic acid deglycase DJ-1 OS=Mus musculus OX=10090 GN=Park7 PE=1 SV=1	14	2	20	5766.85	1.10583e+06	Peak Found	High	191.757
High	Master Protein	Q9DBA8	Probable imidazolonepropionase OS=Mus musculus OX=10090 GN=Amdhd1 PE=1 SV=1	17	5	46.5	46955.3	8.98136e+06	Peak Found	High	191.274
High	Master Protein	O35945	Aldehyde dehydrogenase, cytosolic 1 OS=Mus musculus OX=10090 GN=Aldh1a7 PE=1 SV=1	20	17	54.6	8613.17	1.54336e+06	Peak Found	High	179.186
High	Master Protein	Q8BI72	CDKN2A-interacting protein OS=Mus musculus OX=10090 GN=Cdkn2aip PE=1 SV=1	19	7	59.7	8436.78	1.51107e+06	Peak Found	High	179.105
High	Master Protein	P35492	Histidine ammonia-lyase OS=Mus musculus OX=10090 GN=Hal PE=1 SV=1	19	11	72.2	224482	3.44387e+07	Peak Found	High	153.415
High	Master Protein	Q922E4	Ethanolamine-phosphate cytidylyltransferase OS=Mus musculus OX=10090 GN=Pcyt2 PE=1 SV=1	7	3	45.2	8786.62	1.34345e+06	Peak Found	High	152.897
High	Master Protein	O55142	60S ribosomal protein L35a OS=Mus musculus OX=10090 GN=Rpl35a PE=1 SV=2	41	8	12.5	34017.4	4.97443e+06	High	High	146.232
High	Master Protein	A0A0R3P9C8	NADH dehydrogenase [ubiquinone] 1 alpha subcomplex subunit 9, mitochondrial OS=Mus musculus OX=10090 GN=Ndufa9 PE=1 SV=1	17	4	42.1	14709.6	2.11185e+06	Peak Found	High	143.569
High	Master Protein	Q64442	Sorbitol dehydrogenase OS=Mus musculus OX=10090 GN=Sord PE=1 SV=3	15	4	38.2	16590.9	2.11955e+06	Peak Found	High	127.754
High	Master Protein	Q8CAQ8	MICOS complex subunit Mic60 OS=Mus musculus OX=10090 GN=Immt PE=1 SV=1	47	43	83.8	186216	2.34719e+07	High	High	126.046
High	Master Protein	Q9D1A2	Cytosolic non-specific dipeptidase OS=Mus musculus OX=10090 GN=Cndp2 PE=1 SV=1	9	3	52.7	8431.37	1.02366e+06	Peak Found	High	121.411
High	Master Protein	Q8BKZ9	Pyruvate dehydrogenase protein X component, mitochondrial OS=Mus musculus OX=10090 GN=Pdhx PE=1 SV=1	12	5	54	11306.9	1.34034e+06	Peak Found	High	118.542
High	Master Protein	Q9D9V3	Ethylmalonyl-CoA decarboxylase OS=Mus musculus OX=10090 GN=Echdc1 PE=1 SV=2	20	4	35.4	7808.5	867457	Peak Found	High	111.091
High	Master Protein	Q3U9G9	Delta(14)-sterol reductase LBR OS=Mus musculus OX=10090 GN=Lbr PE=1 SV=2	6	3	71.4	10045.9	1.09933e+06	Peak Found	High	109.43
High	Master Protein	Q62073	Mitogen-activated protein kinase kinase kinase 7 OS=Mus musculus OX=10090 GN=Map3k7 PE=1 SV=1	19	8	64.2	32819.3	3.40679e+06	Peak Found	High	103.805
High	Master Protein	Q60766	Immunity-related GTPase family M protein 1 OS=Mus musculus OX=10090 GN=Irgm1 PE=1 SV=1	11	3	46.5	9651.56	998557	Peak Found	High	103.461
High	Master Protein	Q6P5B5	Fragile X mental retardation syndrome-related protein 2 OS=Mus musculus OX=10090 GN=Fxr2 PE=1 SV=1	8	5	74.2	3923.45	388707	Peak Found	High	99.0728
High	Master Protein	Q91VU6	DDB1- and CUL4-associated factor 11 OS=Mus musculus OX=10090 GN=Dcaf11 PE=1 SV=1	13	13	62	13009.2	1.268e+06	High	High	97.4698
High	Master Protein	Q9R0H0	Peroxisomal acyl-coenzyme A oxidase 1 OS=Mus musculus OX=10090 GN=Acox1 PE=1 SV=5	30	35	74.6	74580.6	6.46765e+06	High	High	86.7203
High	Master Protein	Q9D358	Low molecular weight phosphotyrosine protein phosphatase OS=Mus musculus OX=10090 GN=Acp1 PE=1 SV=3	24	7	18.2	50013.5	4.19824e+06	High	High	83.9421
High	Master Protein	A0A0R4IZX2	Na(+)/H(+) exchange regulatory cofactor NHE-RF OS=Mus musculus OX=10090 GN=Slc9a3r2 PE=1 SV=1	7	2	37.4	5203.07	424559	Peak Found	High	81.5977
High	Master Protein	Q9Z1J3	Cysteine desulfurase, mitochondrial OS=Mus musculus OX=10090 GN=Nfs1 PE=1 SV=3	16	9	50.5	35212.6	2.76284e+06	High	High	78.4615
High	Master Protein	Q9WVJ2	26S proteasome non-ATPase regulatory subunit 13 OS=Mus musculus OX=10090 GN=Psmd13 PE=1 SV=1	10	6	42.8	47376.8	3.69207e+06	High	High	77.9299
High	Master Protein	Q9Z1Z0	General vesicular transport factor p115 OS=Mus musculus OX=10090 GN=Uso1 PE=1 SV=2	4	3	106.9	9354.77	726336	Peak Found	High	77.6434
High	Master Protein	P53986	Monocarboxylate transporter 1 OS=Mus musculus OX=10090 GN=Slc16a1 PE=1 SV=1	11	5	53.2	36352.7	2.77683e+06	High	High	76.3859
High	Master Protein	Q9Z2I9	Succinate--CoA ligase [ADP-forming] subunit beta, mitochondrial OS=Mus musculus OX=10090 GN=Sucla2 PE=1 SV=2	15	7	50.1	30013	2.28901e+06	High	High	76.2673
High	Master Protein	P17156	Heat shock-related 70 kDa protein 2 OS=Mus musculus OX=10090 GN=Hspa2 PE=1 SV=2	28	66	69.6	19162	1.43416e+06	Peak Found	High	74.8437
High	Master Protein	P14685	26S proteasome non-ATPase regulatory subunit 3 OS=Mus musculus OX=10090 GN=Psmd3 PE=1 SV=3	16	7	60.7	47600.6	3.54592e+06	Peak Found	High	74.4931
High	Master Protein	A0A286YCD7	Adenosine kinase (Fragment) OS=Mus musculus OX=10090 GN=Adk PE=1 SV=1	12	2	22.9	8036.74	591756	Peak Found	High	73.6314
High	Master Protein	Q5XJY5	Coatomer subunit delta OS=Mus musculus OX=10090 GN=Arcn1 PE=1 SV=2	2	1	57.2	6894.8	493994	Peak Found	High	71.6474
High	Master Protein	Q61768	Kinesin-1 heavy chain OS=Mus musculus OX=10090 GN=Kif5b PE=1 SV=3	5	4	109.5	9762.42	681584	High	High	69.8172
High	Master Protein	A0A494BBA8	40S ribosomal protein S30 OS=Mus musculus OX=10090 GN=Fau PE=1 SV=1	11	3	10.9	20193	1.38227e+06	Peak Found	High	68.4527
Medium	Master Protein	Q61644	Protein kinase C and casein kinase substrate in neurons protein 1 OS=Mus musculus OX=10090 GN=Pacsin1 PE=1 SV=1	2	1	50.5	5751.41	391965	Peak Found	High	68.1512
High	Master Protein	A2A977	Cytochrome P450 4A10 OS=Mus musculus OX=10090 GN=Cyp4a10 PE=1 SV=1	6	4	57.2	10649	724986	Peak Found	High	68.0801
Medium	Master Protein	D3Z7C6	Prostaglandin E synthase 3 OS=Mus musculus OX=10090 GN=Ptges3 PE=1 SV=1	5	1	15	11056.9	744073	Peak Found	High	67.2946
High	Master Protein	Q920A7	AFG3-like protein 1 OS=Mus musculus OX=10090 GN=Afg3l1 PE=1 SV=2	3	2	87	10619.6	692000	Peak Found	High	65.1623
High	Master Protein	Q8BUE4	Apoptosis-inducing factor 2 OS=Mus musculus OX=10090 GN=Aifm2 PE=1 SV=1	5	2	40.6	7561.16	470698	Peak Found	High	62.2521
High	Master Protein	O55029	Coatomer subunit beta' OS=Mus musculus OX=10090 GN=Copb2 PE=1 SV=2	7	6	102.4	32190.7	1.90832e+06	Peak Found	High	59.2816
High	Master Protein	O08807	Peroxiredoxin-4 OS=Mus musculus OX=10090 GN=Prdx4 PE=1 SV=1	14	14	31	11325.2	643320	High	High	56.8041
High	Master Protein	O35295	Transcriptional activator protein Pur-beta OS=Mus musculus OX=10090 GN=Purb PE=1 SV=3	32	13	33.9	18632.8	1.05354e+06	High	High	56.542
High	Master Protein	E9Q3V2	UDP-N-acetylglucosamine transporter (Fragment) OS=Mus musculus OX=10090 GN=Slc35a3 PE=1 SV=1	18	3	21.7	46725.4	2.52472e+06	Peak Found	High	54.0333
High	Master Protein	P48962	ADP/ATP translocase 1 OS=Mus musculus OX=10090 GN=Slc25a4 PE=1 SV=4	47	57	32.9	29242.2	1.57059e+06	Peak Found	High	53.7097
High	Master Protein	P49429	4-hydroxyphenylpyruvate dioxygenase OS=Mus musculus OX=10090 GN=Hpd PE=1 SV=3	23	9	45	105118	5.50641e+06	High	High	52.383
High	Master Protein	A2A839	Protein 4.1 OS=Mus musculus OX=10090 GN=Epb41 PE=1 SV=1	24	17	72.4	61269	3.12295e+06	High	High	50.9711
High	Master Protein	O35465	Peptidyl-prolyl cis-trans isomerase FKBP8 OS=Mus musculus OX=10090 GN=Fkbp8 PE=1 SV=2	51	19	43.5	133372	6.77676e+06	High	High	50.8111
High	Master Protein	Q9CXF4	TBC1 domain family member 15 OS=Mus musculus OX=10090 GN=Tbc1d15 PE=1 SV=1	4	2	76.5	9176.79	465531	Peak Found	High	50.7292
High	Master Protein	Q8VCF0	Mitochondrial antiviral-signaling protein OS=Mus musculus OX=10090 GN=Mavs PE=1 SV=1	24	14	53.4	55462.5	2.79927e+06	High	High	50.4714
High	Master Protein	O08705	Sodium/bile acid cotransporter OS=Mus musculus OX=10090 GN=Slc10a1 PE=1 SV=1	4	4	39.4	123254	6.1894e+06	High	High	50.2165
High	Master Protein	Q63844	Mitogen-activated protein kinase 3 OS=Mus musculus OX=10090 GN=Mapk3 PE=1 SV=5	4	2	43	21167.6	1.06e+06	Peak Found	High	50.0768
High	Master Protein	Q5SU71	E3 ubiquitin/ISG15 ligase TRIM25 OS=Mus musculus OX=10090 GN=Trim25 PE=1 SV=1	12	8	70.7	47363.8	2.30907e+06	High	High	48.7519
High	Master Protein	Q80UG5	Septin-9 OS=Mus musculus OX=10090 GN=Septin9 PE=1 SV=1	7	4	65.5	22067.4	1.04694e+06	High	High	47.4429
High	Master Protein	Q99J99	3-mercaptopyruvate sulfurtransferase OS=Mus musculus OX=10090 GN=Mpst PE=1 SV=4	17	5	33.1	81972.4	3.88843e+06	High	High	47.4358
High	Master Protein	Q9DCW4	Electron transfer flavoprotein subunit beta OS=Mus musculus OX=10090 GN=Etfb PE=1 SV=3	24	8	27.6	49557.2	2.33254e+06	High	High	47.0675
High	Master Protein	P28665	Murinoglobulin-1 OS=Mus musculus OX=10090 GN=Mug1 PE=1 SV=3	2	4	165.2	10705.7	490276	Peak Found	High	45.7957
High	Master Protein	P10649	Glutathione S-transferase Mu 1 OS=Mus musculus OX=10090 GN=Gstm1 PE=1 SV=2	25	9	26	225358	1.02943e+07	High	High	45.6798
High	Master Protein	Q78JT3	3-hydroxyanthranilate 3,4-dioxygenase OS=Mus musculus OX=10090 GN=Haao PE=1 SV=1	45	15	32.8	206038	9.18161e+06	High	High	44.5626
High	Master Protein	Q9CRB9	MICOS complex subunit Mic19 OS=Mus musculus OX=10090 GN=Chchd3 PE=1 SV=1	22	9	26.3	52999.3	2.32563e+06	High	High	43.8804
High	Master Protein	B7FAV1	Filamin, alpha (Fragment) OS=Mus musculus OX=10090 GN=Flna PE=1 SV=1	4	7	274.5	12797	559302	High	High	43.7058
High	Master Protein	Q3TIV5	Zinc finger CCCH domain-containing protein 15 OS=Mus musculus OX=10090 GN=Zc3h15 PE=1 SV=2	3	1	48.3	8830.75	379324	Peak Found	High	42.9549
High	Master Protein	Q8BVW3	Tripartite motif-containing protein 14 OS=Mus musculus OX=10090 GN=Trim14 PE=1 SV=2	8	3	49.6	9954.75	419733	Peak Found	High	42.1641
High	Master Protein	Q8BKC5	Importin-5 OS=Mus musculus OX=10090 GN=Ipo5 PE=1 SV=3	4	4	123.5	47939.1	1.97076e+06	High	High	41.1096
High	Master Protein	P16331	Phenylalanine-4-hydroxylase OS=Mus musculus OX=10090 GN=Pah PE=1 SV=4	20	10	51.9	223160	9.15112e+06	Peak Found	High	41.0071
High	Master Protein	Q921I1	Serotransferrin OS=Mus musculus OX=10090 GN=Tf PE=1 SV=1	10	6	76.7	34709.2	1.38963e+06	Peak Found	High	40.0364
High	Master Protein	A2AKX3	Probable helicase senataxin OS=Mus musculus OX=10090 GN=Setx PE=1 SV=1	4	12	297.4	43555.5	1.71313e+06	High	High	39.3321
High	Master Protein	Q9EPU0	Regulator of nonsense transcripts 1 OS=Mus musculus OX=10090 GN=Upf1 PE=1 SV=2	13	11	123.9	130071	5.09352e+06	High	High	39.1596
High	Master Protein	Q9DB20	ATP synthase subunit O, mitochondrial OS=Mus musculus OX=10090 GN=Atp5po PE=1 SV=1	23	7	23.3	90592.8	3543583	High	High	39.1155
High	Master Protein	P20918	Plasminogen OS=Mus musculus OX=10090 GN=Plg PE=1 SV=3	13	14	90.7	28379.2	1.09456e+06	High	High	38.5693
High	Master Protein	A0A0U1RNR4	Transmembrane protein 150A (Fragment) OS=Mus musculus OX=10090 GN=Tmem150a PE=4 SV=1	7	1	18.6	15460.7	580739	Peak Found	High	37.5623
High	Master Protein	Q60936	Atypical kinase COQ8A, mitochondrial OS=Mus musculus OX=10090 GN=Coq8a PE=1 SV=2	17	16	71.7	267941	1.00321e+07	High	High	37.4413
High	Master Protein	Q3UJB0	Splicing factor 3b, subunit 2 OS=Mus musculus OX=10090 GN=Sf3b2 PE=1 SV=1	7	7	98.1	44129.4	1.6495e+06	High	High	37.3786
High	Master Protein	P25688	Uricase OS=Mus musculus OX=10090 GN=Uox PE=1 SV=2	52	58	35	3.89063e+06	1.44983e+08	High	High	37.2646
High	Master Protein	Q8BGS1	Band 4.1-like protein 5 OS=Mus musculus OX=10090 GN=Epb41l5 PE=1 SV=1	7	4	81.6	40708.6	1.48732e+06	High	High	36.5358
High	Master Protein	Q60864	Stress-induced-phosphoprotein 1 OS=Mus musculus OX=10090 GN=Stip1 PE=1 SV=1	7	3	62.5	8576.85	311045	Peak Found	High	36.2656
High	Master Protein	F6ZKC7	Cleavage stimulation factor subunit 2 (Fragment) OS=Mus musculus OX=10090 GN=Cstf2 PE=1 SV=1	3	1	26.6	5844.42	209382	Peak Found	High	35.826
High	Master Protein	Q6PB66	Leucine-rich PPR motif-containing protein, mitochondrial OS=Mus musculus OX=10090 GN=Lrpprc PE=1 SV=2	7	11	156.5	77672	2.75147e+06	High	High	35.4242
High	Master Protein	Q8BGD9	Eukaryotic translation initiation factor 4B OS=Mus musculus OX=10090 GN=Eif4b PE=1 SV=1	28	22	68.8	529407	1.84521e+07	High	High	34.8543
High	Master Protein	Q91W18	Tudor domain-containing protein 3 OS=Mus musculus OX=10090 GN=Tdrd3 PE=1 SV=4	1	1	82.2	6835.48	235803	Peak Found	High	34.4969
High	Master Protein	Q3V1L4	Cytosolic purine 5'-nucleotidase OS=Mus musculus OX=10090 GN=Nt5c2 PE=1 SV=2	27	13	64.8	312000	1.06642e+07	High	High	34.1802
High	Master Protein	P46471	26S proteasome regulatory subunit 7 OS=Mus musculus OX=10090 GN=Psmc2 PE=1 SV=5	36	26	48.6	259599	8.68151e+06	High	High	33.4419
High	Master Protein	P21126	Ubiquitin-like protein 4A OS=Mus musculus OX=10090 GN=Ubl4a PE=1 SV=1	5	1	17.8	9806.43	319139	Peak Found	High	32.5438
High	Master Protein	P48776	Tryptophan 2,3-dioxygenase OS=Mus musculus OX=10090 GN=Tdo2 PE=1 SV=2	15	9	47.7	129847	4.21498e+06	High	High	32.4611
High	Master Protein	Q61316	Heat shock 70 kDa protein 4 OS=Mus musculus OX=10090 GN=Hspa4 PE=1 SV=1	15	13	94.1	65681	2.11845e+06	High	High	32.2535
High	Master Protein	Q8CAS9	Protein mono-ADP-ribosyltransferase PARP9 OS=Mus musculus OX=10090 GN=Parp9 PE=1 SV=2	15	18	96.6	139950	4.36703e+06	High	High	31.2042
High	Master Protein	Q3THS6	S-adenosylmethionine synthase isoform type-2 OS=Mus musculus OX=10090 GN=Mat2a PE=1 SV=2	22	9	43.7	89114.4	2.66877e+06	High	High	29.9477
High	Master Protein	Q6AXB7	Fragile X mental retardation syndrome 1 homolog OS=Mus musculus OX=10090 GN=Fmr1 PE=1 SV=1	11	12	68.8	22606.3	671106	High	High	29.6866
High	Master Protein	A0A075B5P4	Ig gamma-1 chain C region secreted form (Fragment) OS=Mus musculus OX=10090 GN=Ighg1 PE=1 SV=1	44	115	35.7	2.62488e+07	7.69656e+08	High	High	29.3216
High	Master Protein	Q8VDM4	26S proteasome non-ATPase regulatory subunit 2 OS=Mus musculus OX=10090 GN=Psmd2 PE=1 SV=1	29	26	100.1	470424	1.30029e+07	High	High	27.6407
High	Master Protein	Q8QZY2	Glycerate kinase OS=Mus musculus OX=10090 GN=Glyctk PE=1 SV=1	5	2	55.3	23596.5	651795	Peak Found	High	27.6226
High	Master Protein	Q922D8	C-1-tetrahydrofolate synthase, cytoplasmic OS=Mus musculus OX=10090 GN=Mthfd1 PE=1 SV=4	15	13	101.1	240164	6.54103e+06	High	High	27.2357
High	Master Protein	Q921H9	Cytochrome c oxidase assembly factor 7 OS=Mus musculus OX=10090 GN=Coa7 PE=1 SV=1	47	15	25.6	352121	9.50197e+06	High	High	26.985
High	Master Protein	Q5SUT0	RNA-binding protein EWS OS=Mus musculus OX=10090 GN=Ewsr1 PE=1 SV=1	5	3	64.9	22467.4	593935	High	High	26.4354
High	Master Protein	Q61081	Hsp90 co-chaperone Cdc37 OS=Mus musculus OX=10090 GN=Cdc37 PE=1 SV=1	15	4	44.6	67827.7	1.78627e+06	High	High	26.3354
High	Master Protein	Q9D6M3	Mitochondrial glutamate carrier 1 OS=Mus musculus OX=10090 GN=Slc25a22 PE=1 SV=1	64	30	34.6	1.57863e+06	4.14373e+07	High	High	26.249
High	Master Protein	Q9DCG6	Phenazine biosynthesis-like domain-containing protein 1 OS=Mus musculus OX=10090 GN=Pbld1 PE=1 SV=2	16	6	32	102114	2.64708e+06	High	High	25.9227
High	Master Protein	P54116	Erythrocyte band 7 integral membrane protein OS=Mus musculus OX=10090 GN=Stom PE=1 SV=3	24	5	31.4	71212.9	1.83963e+06	High	High	25.8328
High	Master Protein	Q9CQX2	Cytochrome b5 type B OS=Mus musculus OX=10090 GN=Cyb5b PE=1 SV=1	16	6	16.3	28859.3	737474	High	High	25.5541
High	Master Protein	Q91X44	Glucokinase regulatory protein OS=Mus musculus OX=10090 GN=Gckr PE=1 SV=3	5	3	64.6	64558.2	1.52741e+06	Peak Found	High	23.6594
High	Master Protein	Q00519	Xanthine dehydrogenase/oxidase OS=Mus musculus OX=10090 GN=Xdh PE=1 SV=5	2	2	146.5	10001.2	236612	Peak Found	High	23.6584
High	Master Protein	P35564	Calnexin OS=Mus musculus OX=10090 GN=Canx PE=1 SV=1	6	4	67.2	32469	753415	Peak Found	High	23.2041
High	Master Protein	P33267	Cytochrome P450 2F2 OS=Mus musculus OX=10090 GN=Cyp2f2 PE=1 SV=1	13	5	55.9	121263	2.79737e+06	Peak Found	High	23.0685
High	Master Protein	Q9DB77	Cytochrome b-c1 complex subunit 2, mitochondrial OS=Mus musculus OX=10090 GN=Uqcrc2 PE=1 SV=1	6	5	48.2	37327.7	838778	High	High	22.4706
High	Master Protein	Q8CH18	Cell division cycle and apoptosis regulator protein 1 OS=Mus musculus OX=10090 GN=Ccar1 PE=1 SV=1	2	2	132	22292.6	491179	Peak Found	High	22.0332
High	Master Protein	A0A0A6YX73	cAMP-dependent protein kinase type II-alpha regulatory subunit OS=Mus musculus OX=10090 GN=Prkar2a PE=1 SV=1	12	3	43.1	16666.9	361527	Peak Found	High	21.6913
High	Master Protein	Q9DBH0	NEDD4-like E3 ubiquitin-protein ligase WWP2 OS=Mus musculus OX=10090 GN=Wwp2 PE=1 SV=1	1	1	98.7	6980.33	149432	Peak Found	High	21.4076
High	Master Protein	P12710	Fatty acid-binding protein, liver OS=Mus musculus OX=10090 GN=Fabp1 PE=1 SV=2	31	3	14.2	208673	4.38535e+06	High	High	21.0154
High	Master Protein	P11725	Ornithine carbamoyltransferase, mitochondrial OS=Mus musculus OX=10090 GN=Otc PE=1 SV=1	31	29	39.7	2.28684e+06	4.77613e+07	High	High	20.8853
High	Master Protein	Q91WN4	Kynurenine 3-monooxygenase OS=Mus musculus OX=10090 GN=Kmo PE=1 SV=1	22	10	54.5	428433	8.89195e+06	High	High	20.7546
High	Master Protein	Q3U0V1	Far upstream element-binding protein 2 OS=Mus musculus OX=10090 GN=Khsrp PE=1 SV=2	11	3	76.7	47205.4	976086	High	High	20.6774
High	Master Protein	P01837	Immunoglobulin kappa constant OS=Mus musculus OX=10090 GN=Igkc PE=1 SV=2	100	30	11.9	7.14293e+06	1.45644e+08	High	High	20.3899
High	Master Protein	O70475	UDP-glucose 6-dehydrogenase OS=Mus musculus OX=10090 GN=Ugdh PE=1 SV=1	44	29	54.8	1.0392e+06	2.10633e+07	High	High	20.2688
High	Master Protein	Q3UZ35	B-cell differentiation antigen CD72 OS=Mus musculus OX=10090 GN=Cd72 PE=1 SV=1	42	30	41.1	4.90128e+06	9.93048e+07	High	High	20.261
High	Master Protein	Q922B2	Aspartate--tRNA ligase, cytoplasmic OS=Mus musculus OX=10090 GN=Dars PE=1 SV=2	35	28	57.1	419178	8.4838e+06	High	High	20.2391
High	Master Protein	P61620	Protein transport protein Sec61 subunit alpha isoform 1 OS=Mus musculus OX=10090 GN=Sec61a1 PE=1 SV=2	11	11	52.2	343276	6.93384e+06	High	High	20.199
High	Master Protein	Q9DCH4	Eukaryotic translation initiation factor 3 subunit F OS=Mus musculus OX=10090 GN=Eif3f PE=1 SV=2	12	3	38	16609	333788	Peak Found	High	20.0968
High	Master Protein	Q02248	Catenin beta-1 OS=Mus musculus OX=10090 GN=Ctnnb1 PE=1 SV=1	13	14	85.4	227236	4.50297e+06	High	High	19.8163
High	Master Protein	P28474	Alcohol dehydrogenase class-3 OS=Mus musculus OX=10090 GN=Adh5 PE=1 SV=3	20	7	39.5	62087.3	1.22879e+06	Peak Found	High	19.7914
High	Master Protein	A0A1D5RLL3	Protein EFR3 homolog A OS=Mus musculus OX=10090 GN=Efr3a PE=1 SV=1	6	4	95.6	67858	1.34247e+06	Peak Found	High	19.7835
High	Master Protein	Q8K3M1	Cis-retinol/3alpha hydroxysterol short-chain dehydrogenase-like protein OS=Mus musculus OX=10090 GN=Rdh16f2 PE=1 SV=1	10	9	35.9	118816	2.3422e+06	High	High	19.7129
High	Master Protein	O88441	Metaxin-2 OS=Mus musculus OX=10090 GN=Mtx2 PE=1 SV=1	18	3	29.7	59778.2	1.16237e+06	High	High	19.4448
High	Master Protein	Q03311	Cholinesterase OS=Mus musculus OX=10090 GN=Bche PE=1 SV=2	2	1	68.4	10694.5	207817	Peak Found	High	19.4322
High	Master Protein	Q91VS7	Microsomal glutathione S-transferase 1 OS=Mus musculus OX=10090 GN=Mgst1 PE=1 SV=3	41	13	17.5	333260	6.36204e+06	High	High	19.0903
High	Master Protein	Q91ZJ5	UTP--glucose-1-phosphate uridylyltransferase OS=Mus musculus OX=10090 GN=Ugp2 PE=1 SV=3	15	7	56.9	329536	6.27002e+06	High	High	19.0268
High	Master Protein	P27773	Protein disulfide-isomerase A3 OS=Mus musculus OX=10090 GN=Pdia3 PE=1 SV=2	20	14	56.6	129429	2.42198e+06	High	High	18.7127
High	Master Protein	Q99LB7	Sarcosine dehydrogenase, mitochondrial OS=Mus musculus OX=10090 GN=Sardh PE=1 SV=1	5	5	101.6	86460	1.61286e+06	High	High	18.6544
High	Master Protein	Q3UQN2	F-BAR domain only protein 2 OS=Mus musculus OX=10090 GN=Fcho2 PE=1 SV=1	7	2	88.7	40727.6	758459	Peak Found	High	18.6227
High	Master Protein	Q6P8N8	ATP-dependent Clp protease ATP-binding subunit clpX-like, mitochondrial OS=Mus musculus OX=10090 GN=Clpx PE=1 SV=1	15	9	67.3	86757.2	1.60997e+06	High	High	18.5572
High	Master Protein	P63101	14-3-3 protein zeta/delta OS=Mus musculus OX=10090 GN=Ywhaz PE=1 SV=1	33	9	27.8	116915	2.13525e+06	High	High	18.2632
High	Master Protein	Q9DCL9	Multifunctional protein ADE2 OS=Mus musculus OX=10090 GN=Paics PE=1 SV=4	18	7	47	171163	3.1258e+06	Peak Found	High	18.2621
High	Master Protein	Q60931	Voltage-dependent anion-selective channel protein 3 OS=Mus musculus OX=10090 GN=Vdac3 PE=1 SV=1	15	3	30.7	65492.9	1.1882e+06	High	High	18.1424
High	Master Protein	Q9D0R2	Threonine--tRNA ligase 1, cytoplasmic OS=Mus musculus OX=10090 GN=Tars1 PE=1 SV=2	7	6	83.3	91192.7	1.61709e+06	High	High	17.7327
High	Master Protein	Q922Y1	UBX domain-containing protein 1 OS=Mus musculus OX=10090 GN=Ubxn1 PE=1 SV=1	21	7	33.6	94179.1	1.66847e+06	High	High	17.7159
High	Master Protein	Q8CI08	SLAIN motif-containing protein 2 OS=Mus musculus OX=10090 GN=Slain2 PE=1 SV=2	24	16	62.3	255917	4.50372e+06	High	High	17.5984
High	Master Protein	Q99L45	Eukaryotic translation initiation factor 2 subunit 2 OS=Mus musculus OX=10090 GN=Eif2s2 PE=1 SV=1	24	9	38.1	85408.5	1.46185e+06	High	High	17.116
High	Master Protein	Q9JLJ2	4-trimethylaminobutyraldehyde dehydrogenase OS=Mus musculus OX=10090 GN=Aldh9a1 PE=1 SV=1	14	7	53.5	179493	3.05859e+06	High	High	17.0402
High	Master Protein	O88451	Retinol dehydrogenase 7 OS=Mus musculus OX=10090 GN=Rdh7 PE=1 SV=1	34	16	35.6	861789	1.44144e+07	High	High	16.7262
High	Master Protein	Q8BFZ9	Erlin-2 OS=Mus musculus OX=10090 GN=Erlin2 PE=1 SV=1	11	10	37.8	69876.5	1.164e+06	High	High	16.658
High	Master Protein	P97501	Dimethylaniline monooxygenase [N-oxide-forming] 3 OS=Mus musculus OX=10090 GN=Fmo3 PE=1 SV=1	30	33	60.5	1.18451e+06	1.96427e+07	High	High	16.5829
High	Master Protein	Q8BWN8	Peroxisomal succinyl-coenzyme A thioesterase OS=Mus musculus OX=10090 GN=Acot4 PE=1 SV=1	5	2	46.5	88814.1	1.46907e+06	High	High	16.541
High	Master Protein	Q99K67	Alpha-aminoadipic semialdehyde synthase, mitochondrial OS=Mus musculus OX=10090 GN=Aass PE=1 SV=1	16	11	102.9	262801	4.31995e+06	High	High	16.4381
High	Master Protein	A0A0R4J0B4	N-acylneuraminate cytidylyltransferase OS=Mus musculus OX=10090 GN=Cmas PE=1 SV=1	16	14	48	136521	2.2223e+06	High	High	16.2781
High	Master Protein	P50516	V-type proton ATPase catalytic subunit A OS=Mus musculus OX=10090 GN=Atp6v1a PE=1 SV=2	5	2	68.3	8572.35	139245	High	High	16.2435
High	Master Protein	P62843	40S ribosomal protein S15 OS=Mus musculus OX=10090 GN=Rps15 PE=1 SV=2	42	9	17	1.24444e+06	2.00885e+07	High	High	16.1427
High	Master Protein	Q8VCH6	Delta(24)-sterol reductase OS=Mus musculus OX=10090 GN=Dhcr24 PE=1 SV=1	14	16	60.1	392982	6.32752e+06	High	High	16.1013
High	Master Protein	O88587	Catechol O-methyltransferase OS=Mus musculus OX=10090 GN=Comt PE=1 SV=2	14	2	29.5	172976	2.77923e+06	Peak Found	High	16.0671
High	Master Protein	Q8CIE6	Coatomer subunit alpha OS=Mus musculus OX=10090 GN=Copa PE=1 SV=2	15	19	138.3	1.16191e+06	1.8497e+07	High	High	15.9195
High	Master Protein	Q9QZD8	Mitochondrial dicarboxylate carrier OS=Mus musculus OX=10090 GN=Slc25a10 PE=1 SV=2	50	30	31.7	2.58919e+06	4.03246e+07	High	High	15.5742
Medium	Master Protein	Q6P5D3	Putative ATP-dependent RNA helicase DHX57 OS=Mus musculus OX=10090 GN=Dhx57 PE=1 SV=2	1	1	155.7	11552.6	176952	Peak Found	High	15.317
High	Master Protein	P01027	Complement C3 OS=Mus musculus OX=10090 GN=C3 PE=1 SV=3	5	10	186.4	35239.3	538226	High	High	15.2735
Medium	Master Protein	Q8VBT0	Thioredoxin-related transmembrane protein 1 OS=Mus musculus OX=10090 GN=Tmx1 PE=1 SV=1	4	1	31.4	6634.49	100414	Peak Found	High	15.1352
High	Master Protein	Q8BMK4	Cytoskeleton-associated protein 4 OS=Mus musculus OX=10090 GN=Ckap4 PE=1 SV=2	6	3	63.7	64212.4	961554	Peak Found	High	14.9746
High	Master Protein	P14106	Complement C1q subcomponent subunit B OS=Mus musculus OX=10090 GN=C1qb PE=1 SV=2	8	5	26.7	73136.9	1.09243e+06	High	High	14.9368
High	Master Protein	Q3UEP4	UDP-glucuronosyltransferase OS=Mus musculus OX=10090 GN=Ugt2b36 PE=1 SV=1	12	8	61	385907	5.71772e+06	High	High	14.8163
High	Master Protein	P61750	ADP-ribosylation factor 4 OS=Mus musculus OX=10090 GN=Arf4 PE=1 SV=2	12	4	20.4	250117	3.69912e+06	High	High	14.7896
High	Master Protein	Q64459	Cytochrome P450 3A11 OS=Mus musculus OX=10090 GN=Cyp3a11 PE=1 SV=1	21	9	57.8	764809	1.12752e+07	Peak Found	High	14.7425
High	Master Protein	Q9DD20	Methyltransferase-like protein 7B OS=Mus musculus OX=10090 GN=Mettl7b PE=1 SV=2	44	17	28	1.66286e+06	2.38521e+07	High	High	14.3441
High	Master Protein	P52792	Hexokinase-4 OS=Mus musculus OX=10090 GN=Gck PE=1 SV=1	30	15	52.1	618089	8.8128e+06	High	High	14.2581
High	Master Protein	Q02257	Junction plakoglobin OS=Mus musculus OX=10090 GN=Jup PE=1 SV=3	19	11	81.7	289444	4.04888e+06	High	High	13.9885
High	Master Protein	A0A0A6YXW6	Immunoglobulin heavy constant alpha (Fragment) OS=Mus musculus OX=10090 GN=Igha PE=1 SV=1	34	21	42	579205	8.01887e+06	High	High	13.8446
High	Master Protein	Q91XU0	ATPase WRNIP1 OS=Mus musculus OX=10090 GN=Wrnip1 PE=1 SV=2	8	4	71.7	44163.1	605550	Peak Found	High	13.7117
High	Master Protein	P80318	T-complex protein 1 subunit gamma OS=Mus musculus OX=10090 GN=Cct3 PE=1 SV=1	37	29	60.6	1.95216e+06	2.62017e+07	High	High	13.4219
High	Master Protein	Q8C6B0	Methyltransferase-like 7A1 OS=Mus musculus OX=10090 GN=Mettl7a1 PE=1 SV=1	26	14	28.1	261019	3.48747e+06	High	High	13.361
High	Master Protein	P45952	Medium-chain specific acyl-CoA dehydrogenase, mitochondrial OS=Mus musculus OX=10090 GN=Acadm PE=1 SV=1	16	5	46.5	63950.5	853263	High	High	13.3425
High	Master Protein	P29351	Tyrosine-protein phosphatase non-receptor type 6 OS=Mus musculus OX=10090 GN=Ptpn6 PE=1 SV=2	5	2	67.5	18247.4	241666	High	High	13.2438
High	Master Protein	A2ATU0	Probable 2-oxoglutarate dehydrogenase E1 component DHKTD1, mitochondrial OS=Mus musculus OX=10090 GN=Dhtkd1 PE=1 SV=1	3	1	102.7	85623.7	1131112	Peak Found	High	13.2103
High	Master Protein	Q8K2Y7	39S ribosomal protein L47, mitochondrial OS=Mus musculus OX=10090 GN=Mrpl47 PE=1 SV=2	4	1	29.7	7160.56	93688.2	Peak Found	High	13.0839
High	Master Protein	Q8R4U7	Leucine zipper protein 1 OS=Mus musculus OX=10090 GN=Luzp1 PE=1 SV=2	5	4	119.2	27342.7	350259	High	High	12.81
High	Master Protein	Q99JR1	Sideroflexin-1 OS=Mus musculus OX=10090 GN=Sfxn1 PE=1 SV=3	38	11	35.6	173144	2.20275e+06	Peak Found	High	12.722
High	Master Protein	Q60972	Histone-binding protein RBBP4 OS=Mus musculus OX=10090 GN=Rbbp4 PE=1 SV=5	5	6	47.6	48404.3	615111	High	High	12.7078
High	Master Protein	A0A0R4IZY2	Cytochrome P450 2D26 OS=Mus musculus OX=10090 GN=Cyp2d26 PE=1 SV=1	22	10	56.9	1.14059e+06	1.43236e+07	High	High	12.558
High	Master Protein	P62827	GTP-binding nuclear protein Ran OS=Mus musculus OX=10090 GN=Ran PE=1 SV=3	30	6	24.4	229128	2.83687e+06	High	High	12.3811
High	Master Protein	A0A2R8VHP3	Predicted pseudogene 5478 OS=Mus musculus OX=10090 GN=Gm5478 PE=1 SV=1	8	9	57.9	1.00514e+06	1.24025e+07	High	High	12.339
High	Master Protein	Q3UJU9	Regulator of microtubule dynamics protein 3 OS=Mus musculus OX=10090 GN=Rmdn3 PE=1 SV=2	13	10	52	218069	2.6879e+06	High	High	12.3259
High	Master Protein	Q8JZR0	Long-chain-fatty-acid--CoA ligase 5 OS=Mus musculus OX=10090 GN=Acsl5 PE=1 SV=1	35	39	76.2	4.61002e+06	5.56647e+07	High	High	12.0747
High	Master Protein	Q8R5F7	Interferon-induced helicase C domain-containing protein 1 OS=Mus musculus OX=10090 GN=Ifih1 PE=1 SV=1	4	5	115.9	59784	720360	High	High	12.0494
High	Master Protein	O70503	Very-long-chain 3-oxoacyl-CoA reductase OS=Mus musculus OX=10090 GN=Hsd17b12 PE=1 SV=1	23	6	34.7	219219	2.63045e+06	High	High	11.9992
High	Master Protein	Q91VY9	Zinc finger protein 622 OS=Mus musculus OX=10090 GN=Znf622 PE=1 SV=1	2	1	53.4	16173.6	191642	Peak Found	High	11.8491
High	Master Protein	Q9Z321	DNA topoisomerase 3-beta-1 OS=Mus musculus OX=10090 GN=Top3b PE=1 SV=1	1	1	96.9	21765.5	256337	Peak Found	High	11.7772
High	Master Protein	Q64310	Surfeit locus protein 4 OS=Mus musculus OX=10090 GN=Surf4 PE=1 SV=1	25	12	30.4	640879	7.50115e+06	High	High	11.7045
High	Master Protein	Q9EQ20	Methylmalonate-semialdehyde dehydrogenase [acylating], mitochondrial OS=Mus musculus OX=10090 GN=Aldh6a1 PE=1 SV=1	11	10	57.9	513043	5.97183e+06	High	High	11.64
High	Master Protein	B1AU25	Apoptosis-inducing factor 1, mitochondrial OS=Mus musculus OX=10090 GN=Aifm1 PE=1 SV=1	48	63	66.1	3.63921e+06	4.2347e+07	High	High	11.6363
High	Master Protein	Q9D2G2	Dihydrolipoyllysine-residue succinyltransferase component of 2-oxoglutarate dehydrogenase complex, mitochondrial OS=Mus musculus OX=10090 GN=Dlst PE=1 SV=1	34	38	49	2.82352e+06	3.27199e+07	High	High	11.5883
High	Master Protein	Q8BGT5	Alanine aminotransferase 2 OS=Mus musculus OX=10090 GN=Gpt2 PE=1 SV=1	7	5	57.9	25782.6	298213	High	High	11.5664
High	Master Protein	P17897	Lysozyme C-1 OS=Mus musculus OX=10090 GN=Lyz1 PE=1 SV=1	8	1	16.8	26618.7	301135	Peak Found	High	11.3129
High	Master Protein	J3QNY6	Bile salt export pump OS=Mus musculus OX=10090 GN=Abcb11 PE=1 SV=1	9	8	146.7	558068	6.30985e+06	Peak Found	High	11.3066
High	Master Protein	Q9QXE0	2-hydroxyacyl-CoA lyase 1 OS=Mus musculus OX=10090 GN=Hacl1 PE=1 SV=2	39	28	63.6	1.9382e+06	2.14467e+07	High	High	11.0653
High	Master Protein	P61222	ATP-binding cassette sub-family E member 1 OS=Mus musculus OX=10090 GN=Abce1 PE=1 SV=1	11	5	67.3	119208	1.31025e+06	Peak Found	High	10.9913
High	Master Protein	P47915	60S ribosomal protein L29 OS=Mus musculus OX=10090 GN=Rpl29 PE=1 SV=2	29	7	17.6	933839	1.00722e+07	Peak Found	High	10.7858
High	Master Protein	Q9DB05	Alpha-soluble NSF attachment protein OS=Mus musculus OX=10090 GN=Napa PE=1 SV=1	3	1	33.2	7118.79	76343	Peak Found	High	10.7242
High	Master Protein	Q6IRU2	Tropomyosin alpha-4 chain OS=Mus musculus OX=10090 GN=Tpm4 PE=1 SV=3	20	5	28.5	600562	6.41504e+06	Peak Found	High	10.6817
High	Master Protein	Q91VD9	NADH-ubiquinone oxidoreductase 75 kDa subunit, mitochondrial OS=Mus musculus OX=10090 GN=Ndufs1 PE=1 SV=2	1	1	79.7	16500.3	175442	Peak Found	High	10.6327
High	Master Protein	Q9D8W7	OCIA domain-containing protein 2 OS=Mus musculus OX=10090 GN=Ociad2 PE=1 SV=1	8	1	16.9	164378	1.74512e+06	Peak Found	High	10.6165
High	Master Protein	Q9JJU8	SH3 domain-binding glutamic acid-rich-like protein OS=Mus musculus OX=10090 GN=Sh3bgrl PE=1 SV=1	11	1	12.8	16473.8	173483	Peak Found	High	10.5308
High	Master Protein	Q3UZG4	Aminoacyl tRNA synthase complex-interacting multifunctional protein 1 OS=Mus musculus OX=10090 GN=Aimp1 PE=1 SV=1	18	4	35.1	62353.5	654009	High	High	10.4887
High	Master Protein	A0A0A0MQ80	ATPase family protein 2 homolog OS=Mus musculus OX=10090 GN=Spata5 PE=1 SV=1	3	4	97.1	16547.3	171938	High	High	10.3907
High	Master Protein	Q78IK4	MICOS complex subunit Mic27 OS=Mus musculus OX=10090 GN=Apool PE=1 SV=1	31	10	29.2	290560	2.98499e+06	High	High	10.2733
High	Master Protein	Q9R1P3	Proteasome subunit beta type-2 OS=Mus musculus OX=10090 GN=Psmb2 PE=1 SV=1	18	3	22.9	231781	2.35654e+06	High	High	10.1671
High	Master Protein	P09103	Protein disulfide-isomerase OS=Mus musculus OX=10090 GN=P4hb PE=1 SV=2	20	8	57	183473	1.86024e+06	High	High	10.139
High	Master Protein	Q62425	Cytochrome c oxidase subunit NDUFA4 OS=Mus musculus OX=10090 GN=Ndufa4 PE=1 SV=2	48	7	9.3	1.10349e+06	1.10305e+07	High	High	9.99597
High	Master Protein	P07309	Transthyretin OS=Mus musculus OX=10090 GN=Ttr PE=1 SV=1	9	1	15.8	12426.8	123468	Peak Found	High	9.93564
High	Master Protein	P52843	Bile salt sulfotransferase 1 OS=Mus musculus OX=10090 GN=Sult2a1 PE=1 SV=1	18	5	33.2	155735	1.54549e+06	High	High	9.92388
High	Master Protein	Q64374	Regucalcin OS=Mus musculus OX=10090 GN=Rgn PE=1 SV=1	15	5	33.4	374577	3.7162e+06	High	High	9.92105
Medium	Master Protein	Q61838	Pregnancy zone protein OS=Mus musculus OX=10090 GN=Pzp PE=1 SV=3	1	1	165.7	13970.9	137969	Peak Found	High	9.87546
High	Master Protein	Q8K2B3	Succinate dehydrogenase [ubiquinone] flavoprotein subunit, mitochondrial OS=Mus musculus OX=10090 GN=Sdha PE=1 SV=1	40	77	72.5	4.91219e+06	4.82977e+07	High	High	9.8322
High	Master Protein	Q9DCX8	Iodotyrosine deiodinase 1 OS=Mus musculus OX=10090 GN=Iyd PE=1 SV=1	8	2	32.8	80677.5	792181	Peak Found	High	9.81911
High	Master Protein	P48678	Prelamin-A/C OS=Mus musculus OX=10090 GN=Lmna PE=1 SV=2	37	28	74.2	1.28986e+06	1.26563e+07	High	High	9.81209
High	Master Protein	P00186	Cytochrome P450 1A2 OS=Mus musculus OX=10090 GN=Cyp1a2 PE=1 SV=1	27	23	58.1	514853	4.97131e+06	High	High	9.65578
High	Master Protein	P16460	Argininosuccinate synthase OS=Mus musculus OX=10090 GN=Ass1 PE=1 SV=1	55	77	46.6	2.63666e+07	2.53338e+08	High	High	9.60831
High	Master Protein	Q9JIL4	Na(+)/H(+) exchange regulatory cofactor NHE-RF3 OS=Mus musculus OX=10090 GN=Pdzk1 PE=1 SV=1	2	1	56.5	19591.2	185048	Peak Found	High	9.44543
High	Master Protein	Q9JK92	Heat shock protein beta-8 OS=Mus musculus OX=10090 GN=Hspb8 PE=1 SV=1	23	4	21.5	77217.6	726991	High	High	9.41484
High	Master Protein	O35728	Cytochrome P450 4A14 OS=Mus musculus OX=10090 GN=Cyp4a14 PE=1 SV=1	16	10	58.7	923694	8.69298e+06	High	High	9.4111
High	Master Protein	Q3ULD5	Methylcrotonoyl-CoA carboxylase beta chain, mitochondrial OS=Mus musculus OX=10090 GN=Mccc2 PE=1 SV=1	22	19	61.3	311727	2.90799e+06	High	High	9.32863
High	Master Protein	P63087	Serine/threonine-protein phosphatase PP1-gamma catalytic subunit OS=Mus musculus OX=10090 GN=Ppp1cc PE=1 SV=1	14	3	37	139732	1.28721e+06	Not Found	High	9.21195
High	Master Protein	Q8VCW8	Medium-chain acyl-CoA ligase ACSF2, mitochondrial OS=Mus musculus OX=10090 GN=Acsf2 PE=1 SV=1	17	9	67.9	456844	4.19344e+06	High	High	9.17913
High	Master Protein	Q8VC30	Triokinase/FMN cyclase OS=Mus musculus OX=10090 GN=Tkfc PE=1 SV=1	36	26	59.7	3.13175e+06	2.87182e+07	High	High	9.17001
High	Master Protein	Q99JY0	Trifunctional enzyme subunit beta, mitochondrial OS=Mus musculus OX=10090 GN=Hadhb PE=1 SV=1	28	33	51.4	2.69643e+06	2.46774e+07	High	High	9.15185
High	Master Protein	A7UAK5	6-phosphofructo-2-kinase/fructose-2, 6-biphosphatase 3 splice variant 2 OS=Mus musculus OX=10090 GN=Pfkfb3 PE=1 SV=1	11	7	63.6	464035	4.22511e+06	High	High	9.10515
High	Master Protein	H7BWY7	RBR-type E3 ubiquitin transferase OS=Mus musculus OX=10090 GN=Arih1 PE=1 SV=1	4	4	42.5	11968.3	108482	High	High	9.06414
High	Master Protein	P70372	ELAV-like protein 1 OS=Mus musculus OX=10090 GN=Elavl1 PE=1 SV=2	17	5	36.1	125046	1.12954e+06	High	High	9.03302
High	Master Protein	Q91VC3	Eukaryotic initiation factor 4A-III OS=Mus musculus OX=10090 GN=Eif4a3 PE=1 SV=3	18	6	46.8	147237	1.28911e+06	High	High	8.75534
High	Master Protein	Q8VCR2	17-beta-hydroxysteroid dehydrogenase 13 OS=Mus musculus OX=10090 GN=Hsd17b13 PE=1 SV=2	45	20	33.4	2.99802e+06	2.60858e+07	Not Found	High	8.70099
High	Master Protein	Q9R099	Transducin beta-like protein 2 OS=Mus musculus OX=10090 GN=Tbl2 PE=1 SV=2	13	12	49.6	250131	2.17514e+06	High	High	8.69599
High	Master Protein	A0A0R4J0P1	Isobutyryl-CoA dehydrogenase, mitochondrial OS=Mus musculus OX=10090 GN=Acad8 PE=1 SV=1	20	11	45.1	383284	3.3264e+06	High	High	8.67868
High	Master Protein	P53395	Lipoamide acyltransferase component of branched-chain alpha-keto acid dehydrogenase complex, mitochondrial OS=Mus musculus OX=10090 GN=Dbt PE=1 SV=2	39	24	53.2	2.29061e+06	1.9531e+07	High	High	8.52657
High	Master Protein	P26231	Catenin alpha-1 OS=Mus musculus OX=10090 GN=Ctnna1 PE=1 SV=1	31	33	100	1.43753e+06	1.21855e+07	High	High	8.47672
High	Master Protein	P21981	Protein-glutamine gamma-glutamyltransferase 2 OS=Mus musculus OX=10090 GN=Tgm2 PE=1 SV=4	12	11	77	282387	2.38805e+06	High	High	8.45665
High	Master Protein	A0A1B0GSU0	Aldehyde dehydrogenase family 16 member A1 OS=Mus musculus OX=10090 GN=Aldh16a1 PE=1 SV=1	12	8	84.7	390224	3.27211e+06	High	High	8.3852
High	Master Protein	O55127	Cytochrome P450 26A1 OS=Mus musculus OX=10090 GN=Cyp26a1 PE=1 SV=1	3	1	56.1	9152.92	76491.5	Peak Found	High	8.35707
High	Master Protein	Q9D023	Mitochondrial pyruvate carrier 2 OS=Mus musculus OX=10090 GN=Mpc2 PE=1 SV=1	23	5	14.3	1.11449e+06	9.3043e+06	Peak Found	High	8.3485
High	Master Protein	P42932	T-complex protein 1 subunit theta OS=Mus musculus OX=10090 GN=Cct8 PE=1 SV=3	42	32	59.5	3.62023e+06	3.01214e+07	High	High	8.32028
High	Master Protein	Q8C2Q3	RNA-binding protein 14 OS=Mus musculus OX=10090 GN=Rbm14 PE=1 SV=1	15	10	69.4	314044	2.59928e+06	High	High	8.27678
High	Master Protein	P49722	Proteasome subunit alpha type-2 OS=Mus musculus OX=10090 GN=Psma2 PE=1 SV=3	15	2	25.9	118672	977994	Peak Found	High	8.24114
High	Master Protein	Q3TGW2	Endonuclease/exonuclease/phosphatase family domain-containing protein 1 OS=Mus musculus OX=10090 GN=Eepd1 PE=1 SV=1	2	1	62.9	17272.8	141724	Peak Found	High	8.205
High	Master Protein	P97807	Fumarate hydratase, mitochondrial OS=Mus musculus OX=10090 GN=Fh PE=1 SV=3	9	4	54.3	141174	1.14821e+06	Peak Found	High	8.13329
High	Master Protein	Q9R049	E3 ubiquitin-protein ligase AMFR OS=Mus musculus OX=10090 GN=Amfr PE=1 SV=2	7	6	73.1	244769	1.99001e+06	High	High	8.13016
High	Master Protein	P85094	Isochorismatase domain-containing protein 2A OS=Mus musculus OX=10090 GN=Isoc2a PE=1 SV=1	50	8	22.4	568338	4.57637e+06	High	High	8.05218
High	Master Protein	Q3UEG6	Alanine--glyoxylate aminotransferase 2, mitochondrial OS=Mus musculus OX=10090 GN=Agxt2 PE=1 SV=1	11	6	57.1	16731.8	134581	Peak Found	High	8.0434
High	Master Protein	Q64458	Cytochrome P450 2C29 OS=Mus musculus OX=10090 GN=Cyp2c29 PE=1 SV=2	28	160	55.7	4.38346e+06	3.44546e+07	High	High	7.86013
High	Master Protein	Q8R307	Vacuolar protein sorting-associated protein 18 homolog OS=Mus musculus OX=10090 GN=Vps18 PE=1 SV=2	1	1	110.1	24424.7	191341	Peak Found	High	7.83392
High	Master Protein	E9Q9P8	RDH16 family member 1 OS=Mus musculus OX=10090 GN=Rdh16f1 PE=3 SV=1	20	6	35.8	240711	1.87882e+06	Peak Found	High	7.80528
High	Master Protein	P97872	Dimethylaniline monooxygenase [N-oxide-forming] 5 OS=Mus musculus OX=10090 GN=Fmo5 PE=1 SV=4	30	33	60	2.57029e+06	1.99964e+07	High	High	7.77981
High	Master Protein	E9PUD2	Dynamin-1-like protein OS=Mus musculus OX=10090 GN=Dnm1l PE=1 SV=1	5	2	79.5	75653.6	585844	Peak Found	High	7.74377
High	Master Protein	P80313	T-complex protein 1 subunit eta OS=Mus musculus OX=10090 GN=Cct7 PE=1 SV=1	31	23	59.6	3.11823e+06	2.40091e+07	High	High	7.69959
High	Master Protein	Q9D6Y9	1,4-alpha-glucan-branching enzyme OS=Mus musculus OX=10090 GN=Gbe1 PE=1 SV=1	4	4	80.3	120375	925648	High	High	7.6897
High	Master Protein	Q6VN19	Ran-binding protein 10 OS=Mus musculus OX=10090 GN=Ranbp10 PE=1 SV=2	20	12	67.1	672169	5.11317e+06	High	High	7.60698
High	Master Protein	Q8VBT2	L-serine dehydratase/L-threonine deaminase OS=Mus musculus OX=10090 GN=Sds PE=1 SV=3	20	4	34.6	891492	6.72741e+06	High	High	7.54624
High	Master Protein	Q9QXD1	Peroxisomal acyl-coenzyme A oxidase 2 OS=Mus musculus OX=10090 GN=Acox2 PE=1 SV=2	5	5	76.8	197114	1.47976e+06	High	High	7.50709
High	Master Protein	Q61584	Fragile X mental retardation syndrome-related protein 1 OS=Mus musculus OX=10090 GN=Fxr1 PE=1 SV=2	14	16	76.2	911485	6.73969e+06	High	High	7.39419
High	Master Protein	P17879	Heat shock 70 kDa protein 1B OS=Mus musculus OX=10090 GN=Hspa1b PE=1 SV=3	26	54	70.1	718915	5.31243e+06	High	High	7.38951
High	Master Protein	A0A2I3BPN6	TATA-box-binding protein-associated factor 4 OS=Mus musculus OX=10090 GN=Taf4 PE=1 SV=1	9	7	104.1	86661.9	623881	High	High	7.19902
High	Master Protein	P62880	Guanine nucleotide-binding protein G(I)/G(S)/G(T) subunit beta-2 OS=Mus musculus OX=10090 GN=Gnb2 PE=1 SV=3	24	11	37.3	604191	4.34165e+06	High	High	7.18588
High	Master Protein	A0A494B909	Peroxisomal 2,4-dienoyl-CoA reductase OS=Mus musculus OX=10090 GN=Decr2 PE=1 SV=1	25	8	37.8	1.36108e+06	9666094	High	High	7.10179
High	Master Protein	Q9DAW9	Calponin-3 OS=Mus musculus OX=10090 GN=Cnn3 PE=1 SV=1	13	3	36.4	36805.9	260707	High	High	7.08329
High	Master Protein	Q8K169	UDP-glucuronosyltransferase OS=Mus musculus OX=10090 GN=Ugt2b5 PE=1 SV=1	13	17	60.8	2.07016e+06	1.45847e+07	High	High	7.04519
High	Master Protein	Q91VI7	Ribonuclease inhibitor OS=Mus musculus OX=10090 GN=Rnh1 PE=1 SV=1	32	12	49.8	219935	1.54078e+06	High	High	7.00564
High	Master Protein	G3UX26	Voltage-dependent anion-selective channel protein 2 OS=Mus musculus OX=10090 GN=Vdac2 PE=1 SV=1	48	22	30.4	1.2388e+06	8.5932e+06	High	High	6.93674
High	Master Protein	Q6ZQ38	Cullin-associated NEDD8-dissociated protein 1 OS=Mus musculus OX=10090 GN=Cand1 PE=1 SV=2	5	10	136.2	463069	3.21015e+06	High	High	6.93233
High	Master Protein	G5E8G6	Unconventional myosin-Vb OS=Mus musculus OX=10090 GN=Myo5b PE=1 SV=1	3	4	210.4	39455.8	272035	High	High	6.89469
High	Master Protein	P70245	3-beta-hydroxysteroid-Delta(8),Delta(7)-isomerase OS=Mus musculus OX=10090 GN=Ebp PE=1 SV=3	10	8	26.2	460649	3.14914e+06	High	High	6.8363
High	Master Protein	Q8BZ09	Mitochondrial 2-oxodicarboxylate carrier OS=Mus musculus OX=10090 GN=Slc25a21 PE=1 SV=1	23	7	33.2	1.34735e+06	9.20295e+06	High	High	6.8304
High	Master Protein	Q920Q8	Influenza virus NS1A-binding protein homolog OS=Mus musculus OX=10090 GN=Ivns1abp PE=1 SV=2	45	61	71.5	4.60576e+06	3.13266e+07	High	High	6.80161
High	Master Protein	A0A0U1RP81	MICOS complex subunit MIC60 OS=Mus musculus OX=10090 GN=Immt PE=1 SV=1	35	22	53.7	135835	917158	Peak Found	High	6.75202
High	Master Protein	Q9D071	MMS19 nucleotide excision repair protein homolog OS=Mus musculus OX=10090 GN=Mms19 PE=1 SV=1	6	4	113	33807.9	227602	High	High	6.73222
High	Master Protein	Q9D1R9	60S ribosomal protein L34 OS=Mus musculus OX=10090 GN=Rpl34 PE=1 SV=2	37	18	13.3	2.47675e+06	1.66592e+07	High	High	6.72625
High	Master Protein	Q9R112	Sulfide:quinone oxidoreductase, mitochondrial OS=Mus musculus OX=10090 GN=Sqor PE=1 SV=3	42	47	50.3	4.52759e+06	2.91837e+07	High	High	6.44575
High	Master Protein	P08752	Guanine nucleotide-binding protein G(i) subunit alpha-2 OS=Mus musculus OX=10090 GN=Gnai2 PE=1 SV=5	23	13	40.5	983348	6.33079e+06	High	High	6.438
High	Master Protein	A0A3Q4EI12	Ras-related protein Rab-18 OS=Mus musculus OX=10090 GN=Rab18 PE=1 SV=1	29	7	23.8	355549	2.27386e+06	High	High	6.39535
High	Master Protein	Q8BH95	Enoyl-CoA hydratase, mitochondrial OS=Mus musculus OX=10090 GN=Echs1 PE=1 SV=1	31	16	31.5	1.83803e+06	1.17497e+07	High	High	6.39254
High	Master Protein	Q9CQ73	Plakophilin 2 OS=Mus musculus OX=10090 GN=Pkp2 PE=1 SV=1	3	3	88	85844.9	547792	Peak Found	High	6.38118
High	Master Protein	Q543K9	Purine nucleoside phosphorylase OS=Mus musculus OX=10090 GN=Pnp PE=1 SV=1	9	3	32.2	62579.1	394535	High	High	6.30458
High	Master Protein	P23249	Putative helicase MOV-10 OS=Mus musculus OX=10090 GN=Mov10 PE=1 SV=2	14	14	113.5	810233	5.10337e+06	High	High	6.29865
High	Master Protein	O88844	Isocitrate dehydrogenase [NADP] cytoplasmic OS=Mus musculus OX=10090 GN=Idh1 PE=1 SV=2	25	23	46.6	1.79911e+06	1.1323e+07	High	High	6.29365
High	Master Protein	G3X9Q6	La-related protein 4 OS=Mus musculus OX=10090 GN=Larp4 PE=1 SV=1	12	6	79.7	292611	1.81658e+06	Peak Found	High	6.20816
High	Master Protein	Q9D3B1	Very-long-chain (3R)-3-hydroxyacyl-CoA dehydratase 2 OS=Mus musculus OX=10090 GN=Hacd2 PE=1 SV=1	4	1	28.4	30041.9	186258	Peak Found	High	6.19994
High	Master Protein	Q9Z1Z2	Serine-threonine kinase receptor-associated protein OS=Mus musculus OX=10090 GN=Strap PE=1 SV=2	27	6	38.4	317768	1.96323e+06	High	High	6.17819
High	Master Protein	Q8CHT0	Delta-1-pyrroline-5-carboxylate dehydrogenase, mitochondrial OS=Mus musculus OX=10090 GN=Aldh4a1 PE=1 SV=3	17	14	61.8	856720	5.28193e+06	High	High	6.16529
High	Master Protein	Q9Z2Z6	Mitochondrial carnitine/acylcarnitine carrier protein OS=Mus musculus OX=10090 GN=Slc25a20 PE=1 SV=1	41	19	33	2.62991e+06	1.61189e+07	High	High	6.12906
High	Master Protein	Q7TQG1	Pleckstrin homology domain-containing family A member 6 OS=Mus musculus OX=10090 GN=Plekha6 PE=1 SV=1	12	9	131.3	204688	1.24531e+06	High	High	6.08395
High	Master Protein	Q3V117	ATP-citrate synthase OS=Mus musculus OX=10090 GN=Acly PE=1 SV=1	10	12	120.7	263313	1.59585e+06	High	High	6.06064
High	Master Protein	Q8VCT4	Carboxylesterase 1D OS=Mus musculus OX=10090 GN=Ces1d PE=1 SV=1	6	4	61.7	489851	2.95434e+06	High	High	6.0311
High	Master Protein	O08582	GTP-binding protein 1 OS=Mus musculus OX=10090 GN=Gtpbp1 PE=1 SV=2	5	3	72.3	80919.8	487019	High	High	6.01854
High	Master Protein	O35490	Betaine--homocysteine S-methyltransferase 1 OS=Mus musculus OX=10090 GN=Bhmt PE=1 SV=1	73	132	45	5.22521e+07	3.12682e+08	High	High	5.9841
High	Master Protein	Q6ZWV7	60S ribosomal protein L35 OS=Mus musculus OX=10090 GN=Rpl35 PE=1 SV=1	23	5	14.5	273233	1.63219e+06	High	High	5.97361
High	Master Protein	E9QNL5	Sulfotransferase OS=Mus musculus OX=10090 GN=Sult1a1 PE=1 SV=2	43	13	34.6	3.06054e+06	1.82397e+07	High	High	5.95964
High	Master Protein	E9Q4Q2	Splicing factor 1 OS=Mus musculus OX=10090 GN=Sf1 PE=1 SV=1	3	1	59.7	32165.6	191664	Peak Found	High	5.95868
High	Master Protein	P14206	40S ribosomal protein SA OS=Mus musculus OX=10090 GN=Rpsa PE=1 SV=4	26	12	32.8	1.83368e+06	1.09262e+07	High	High	5.95862
Medium	Master Protein	Q7SIG6	Arf-GAP with SH3 domain, ANK repeat and PH domain-containing protein 2 OS=Mus musculus OX=10090 GN=Asap2 PE=1 SV=3	1	3	106.7	10386086	61683380	High	High	5.93904
High	Master Protein	Q9DBM2	Peroxisomal bifunctional enzyme OS=Mus musculus OX=10090 GN=Ehhadh PE=1 SV=4	32	35	78.3	3.80486e+06	2.25551e+07	High	High	5.92796
High	Master Protein	A2AC13	Ras-related C3 botulinum toxin substrate 3 (Fragment) OS=Mus musculus OX=10090 GN=Rac3 PE=1 SV=1	15	5	20.7	611847	3.62491e+06	High	High	5.92454
High	Master Protein	Q9DBF1	Alpha-aminoadipic semialdehyde dehydrogenase OS=Mus musculus OX=10090 GN=Aldh7a1 PE=1 SV=4	24	24	58.8	1.12862e+06	6.68118e+06	High	High	5.91979
High	Master Protein	P16015	Carbonic anhydrase 3 OS=Mus musculus OX=10090 GN=Ca3 PE=1 SV=3	34	12	29.3	5.29015e+06	3.11568e+07	High	High	5.88958
High	Master Protein	Q8JZQ9	Eukaryotic translation initiation factor 3 subunit B OS=Mus musculus OX=10090 GN=Eif3b PE=1 SV=1	12	8	91.3	91451.7	536831	High	High	5.87011
High	Master Protein	Q99MR8	Methylcrotonoyl-CoA carboxylase subunit alpha, mitochondrial OS=Mus musculus OX=10090 GN=Mccc1 PE=1 SV=2	20	20	79.3	1.38718e+06	8.0874e+06	High	High	5.83008
High	Master Protein	Q9JLV1	BAG family molecular chaperone regulator 3 OS=Mus musculus OX=10090 GN=Bag3 PE=1 SV=2	23	8	61.8	369859	2.12208e+06	Peak Found	High	5.73754
High	Master Protein	P34914	Bifunctional epoxide hydrolase 2 OS=Mus musculus OX=10090 GN=Ephx2 PE=1 SV=2	26	30	62.5	2.65573e+06	1.51828e+07	High	High	5.71699
High	Master Protein	B2RRE7	OTU domain-containing protein 4 OS=Mus musculus OX=10090 GN=Otud4 PE=1 SV=1	29	31	123	2.79863e+06	1.59055e+07	High	High	5.68332
High	Master Protein	Q91W64	Cytochrome P450 2C70 OS=Mus musculus OX=10090 GN=Cyp2c70 PE=1 SV=2	12	6	56	934976	5.28778e+06	High	High	5.65553
High	Master Protein	D3YUW7	Cingulin OS=Mus musculus OX=10090 GN=Cgn PE=1 SV=2	12	14	135.5	297317	1.67148e+06	High	High	5.62189
High	Master Protein	P47738	Aldehyde dehydrogenase, mitochondrial OS=Mus musculus OX=10090 GN=Aldh2 PE=1 SV=1	50	77	56.5	1.67257e+07	9.34334e+07	High	High	5.58622
High	Master Protein	Q4LDG0	Bile acyl-CoA synthetase OS=Mus musculus OX=10090 GN=Slc27a5 PE=1 SV=2	51	75	76.2	3.90462e+07	2.17321e+08	High	High	5.56574
High	Master Protein	Q8BWT1	3-ketoacyl-CoA thiolase, mitochondrial OS=Mus musculus OX=10090 GN=Acaa2 PE=1 SV=3	46	19	41.8	2.26979e+06	1.2604e+07	High	High	5.55295
High	Master Protein	E9Q0Y4	Signal-induced proliferation-associated protein 1 OS=Mus musculus OX=10090 GN=Sipa1 PE=1 SV=1	5	3	112.2	130126	721161	Peak Found	High	5.54202
High	Master Protein	Q9JIF7	Coatomer subunit beta OS=Mus musculus OX=10090 GN=Copb1 PE=1 SV=1	5	6	107	783460	4.32519e+06	High	High	5.52063
High	Master Protein	O55143	Sarcoplasmic/endoplasmic reticulum calcium ATPase 2 OS=Mus musculus OX=10090 GN=Atp2a2 PE=1 SV=2	28	48	114.8	3.07568e+06	1.68806e+07	High	High	5.48842
High	Master Protein	P13439	Uridine 5'-monophosphate synthase OS=Mus musculus OX=10090 GN=Umps PE=1 SV=3	17	5	52.3	386995	2.11889e+06	High	High	5.47525
High	Master Protein	Q8R081	Heterogeneous nuclear ribonucleoprotein L OS=Mus musculus OX=10090 GN=Hnrnpl PE=1 SV=2	12	12	63.9	257163	1.40726e+06	High	High	5.47223
High	Master Protein	Q99LF4	RNA-splicing ligase RtcB homolog OS=Mus musculus OX=10090 GN=Rtcb PE=1 SV=1	17	18	55.2	666246	3.64053e+06	High	High	5.46425
High	Master Protein	P47962	60S ribosomal protein L5 OS=Mus musculus OX=10090 GN=Rpl5 PE=1 SV=3	29	14	34.4	1.33108e+06	7.25863e+06	High	High	5.45319
High	Master Protein	A2AJL4	FGGY carbohydrate kinase domain-containing protein OS=Mus musculus OX=10090 GN=Fggy PE=1 SV=1	18	6	50.3	633094	3.43086e+06	High	High	5.41919
Medium	Master Protein	A0A0R4J1J1	Probable hydrolase PNKD OS=Mus musculus OX=10090 GN=Pnkd PE=1 SV=1	12	1	15.6	79908.5	432742	High	Peak Found	5.41546
High	Master Protein	Q9EQF5	Dihydropyrimidinase OS=Mus musculus OX=10090 GN=Dpys PE=1 SV=2	19	14	56.7	1.42363e+06	7.65279e+06	High	High	5.37553
High	Master Protein	G3X9R9	G-protein-coupled receptor 182 OS=Mus musculus OX=10090 GN=Gpr182 PE=3 SV=1	9	2	45.4	87801.8	465486	High	High	5.30156
High	Master Protein	Q8R404	MICOS complex subunit MIC13 OS=Mus musculus OX=10090 GN=Micos13 PE=1 SV=1	45	3	13.4	429489	2.26047e+06	High	High	5.26316
High	Master Protein	Q8R0Y8	Mitochondrial coenzyme A transporter SLC25A42 OS=Mus musculus OX=10090 GN=Slc25a42 PE=1 SV=1	30	9	35.2	2.76027e+06	1.45124e+07	High	High	5.25761
High	Master Protein	Q01853	Transitional endoplasmic reticulum ATPase OS=Mus musculus OX=10090 GN=Vcp PE=1 SV=4	21	18	89.3	1.62003e+06	8.47831e+06	High	High	5.23343
Medium	Master Protein	G3UYE5	Polyadenylate-binding protein-interacting protein 1 OS=Mus musculus OX=10090 GN=Paip1 PE=1 SV=1	2	1	47.2	80405	419593	Peak Found	High	5.21849
High	Master Protein	Q60854	Serpin B6 OS=Mus musculus OX=10090 GN=Serpinb6 PE=1 SV=1	13	5	42.6	265363	1.38226e+06	High	High	5.20894
High	Master Protein	Q99MN1	Lysine--tRNA ligase OS=Mus musculus OX=10090 GN=Kars1 PE=1 SV=1	16	19	67.8	718161	3.716e+06	High	High	5.17433
High	Master Protein	Q921M3	Splicing factor 3B subunit 3 OS=Mus musculus OX=10090 GN=Sf3b3 PE=1 SV=1	7	15	135.5	368103	1.90435e+06	High	High	5.17342
High	Master Protein	P61982	14-3-3 protein gamma OS=Mus musculus OX=10090 GN=Ywhag PE=1 SV=2	28	10	28.3	394889	2.03438e+06	High	High	5.15177
High	Master Protein	P24270	Catalase OS=Mus musculus OX=10090 GN=Cat PE=1 SV=4	42	45	59.8	3.17446e+06	1.625e+07	High	High	5.11899
High	Master Protein	P00329	Alcohol dehydrogenase 1 OS=Mus musculus OX=10090 GN=Adh1 PE=1 SV=2	54	81	39.7	3.46178e+07	1.77163e+08	High	High	5.11769
High	Master Protein	Q3TL44	NLR family member X1 OS=Mus musculus OX=10090 GN=Nlrx1 PE=1 SV=1	6	3	107.8	187161	948251	Peak Found	High	5.06649
High	Master Protein	P67984	60S ribosomal protein L22 OS=Mus musculus OX=10090 GN=Rpl22 PE=1 SV=2	29	5	14.8	812064	4.08297e+06	High	High	5.02789
High	Master Protein	A8DUK4	Beta-globin OS=Mus musculus OX=10090 GN=Hbb-bs PE=1 SV=1	77	31	15.7	1.35341e+07	6.80392e+07	High	High	5.02723
High	Master Protein	A2AC16	L-xylulose reductase OS=Mus musculus OX=10090 GN=Dcxr PE=1 SV=1	8	2	25	41889.8	209048	High	High	4.99043
High	Master Protein	Q8QZR5	Alanine aminotransferase 1 OS=Mus musculus OX=10090 GN=Gpt PE=1 SV=3	17	11	55.1	1.11653e+06	5.55036e+06	High	High	4.97106
High	Master Protein	E9Q0B5	Fc fragment of IgG-binding protein OS=Mus musculus OX=10090 GN=Fcgbp PE=1 SV=1	0	5	275	9062930	44939908	High	High	4.95865
High	Master Protein	P27048	Small nuclear ribonucleoprotein-associated protein B OS=Mus musculus OX=10090 GN=Snrpb PE=1 SV=1	16	3	23.6	201593	997156	Peak Found	High	4.94639
High	Master Protein	P63017	Heat shock cognate 71 kDa protein OS=Mus musculus OX=10090 GN=Hspa8 PE=1 SV=1	72	282	70.8	1.54243e+08	7.60067e+08	High	High	4.92774
High	Master Protein	Q8CCF0	U4/U6 small nuclear ribonucleoprotein Prp31 OS=Mus musculus OX=10090 GN=Prpf31 PE=1 SV=3	31	20	55.4	1.6233e+06	7.99385e+06	High	High	4.92444
High	Master Protein	P62082	40S ribosomal protein S7 OS=Mus musculus OX=10090 GN=Rps7 PE=2 SV=1	42	13	22.1	5.59625e+06	2.73844e+07	High	High	4.89335
High	Master Protein	A0A1B0GSR9	L-lactate dehydrogenase OS=Mus musculus OX=10090 GN=Ldha PE=1 SV=1	28	22	34.6	2.16536e+06	1.05935e+07	High	High	4.89225
High	Master Protein	G5E866	Splicing factor 3B subunit 1 OS=Mus musculus OX=10090 GN=Sf3b1 PE=1 SV=1	4	7	145.7	296617	1.44156e+06	High	High	4.86001
High	Master Protein	Q05421	Cytochrome P450 2E1 OS=Mus musculus OX=10090 GN=Cyp2e1 PE=1 SV=1	24	12	56.8	6.9454e+06	3.37129e+07	High	High	4.85399
High	Master Protein	Q6ZWX6	Eukaryotic translation initiation factor 2 subunit 1 OS=Mus musculus OX=10090 GN=Eif2s1 PE=1 SV=3	33	16	36.1	950832	4.61519e+06	High	High	4.85384
High	Master Protein	Q9D8W5	26S proteasome non-ATPase regulatory subunit 12 OS=Mus musculus OX=10090 GN=Psmd12 PE=1 SV=4	24	11	52.9	946826	4.57522e+06	High	High	4.83216
High	Master Protein	K7N6C2	Cytochrome P450, family 2, subfamily c, polypeptide 68 OS=Mus musculus OX=10090 GN=Cyp2c68 PE=1 SV=1	73	190	56	1.00153e+07	4.83393e+07	High	High	4.82656
High	Master Protein	P80314	T-complex protein 1 subunit beta OS=Mus musculus OX=10090 GN=Cct2 PE=1 SV=4	40	29	57.4	7.7387e+06	3.73319e+07	High	High	4.82406
High	Master Protein	Q9DBG7	Signal recognition particle receptor subunit alpha OS=Mus musculus OX=10090 GN=Srpra PE=1 SV=1	7	5	69.6	202063	972471	High	High	4.8127
High	Master Protein	Q9Z1Q9	Valine--tRNA ligase OS=Mus musculus OX=10090 GN=Vars PE=1 SV=1	9	18	140.1	329207	1.58407e+06	High	High	4.81177
High	Master Protein	P11983	T-complex protein 1 subunit alpha OS=Mus musculus OX=10090 GN=Tcp1 PE=1 SV=3	37	27	60.4	6.6241e+06	3.1646e+07	High	High	4.7774
High	Master Protein	P62900	60S ribosomal protein L31 OS=Mus musculus OX=10090 GN=Rpl31 PE=1 SV=1	31	13	14.5	3.211e+06	15330507	High	High	4.77437
High	Master Protein	P16858	Glyceraldehyde-3-phosphate dehydrogenase OS=Mus musculus OX=10090 GN=Gapdh PE=1 SV=2	70	134	35.8	9.01128e+07	4.29497e+08	High	High	4.76621
High	Master Protein	P11499	Heat shock protein HSP 90-beta OS=Mus musculus OX=10090 GN=Hsp90ab1 PE=1 SV=3	48	87	83.2	2.38044e+07	1.12924e+08	High	High	4.74382
High	Master Protein	P58252	Elongation factor 2 OS=Mus musculus OX=10090 GN=Eef2 PE=1 SV=2	37	52	95.3	6.99154e+06	3.30473e+07	High	High	4.72676
High	Master Protein	P68040	Receptor of activated protein C kinase 1 OS=Mus musculus OX=10090 GN=Rack1 PE=1 SV=3	28	14	35.1	908148	4.29212e+06	High	High	4.72623
High	Master Protein	Q9EQH3	Vacuolar protein sorting-associated protein 35 OS=Mus musculus OX=10090 GN=Vps35 PE=1 SV=1	6	4	91.7	537938	2.53538e+06	Peak Found	High	4.71315
High	Master Protein	H3BK03	Serum paraoxonase/arylesterase 1 (Fragment) OS=Mus musculus OX=10090 GN=Pon1 PE=1 SV=9	28	12	28.7	1.35395e+06	6.37887e+06	High	High	4.7113
High	Master Protein	D3Z041	Long-chain-fatty-acid--CoA ligase 1 OS=Mus musculus OX=10090 GN=Acsl1 PE=1 SV=1	23	25	78	4.46964e+06	2.08379e+07	High	High	4.6621
High	Master Protein	A0A0G2JDI9	ATP-binding cassette sub-family D member 3 OS=Mus musculus OX=10090 GN=Abcd3 PE=1 SV=1	29	30	62.7	3.80677e+06	1.76845e+07	High	High	4.64554
High	Master Protein	Q62418	Drebrin-like protein OS=Mus musculus OX=10090 GN=Dbnl PE=1 SV=2	24	16	48.7	961735	4.44817e+06	High	High	4.62515
High	Master Protein	E9QMU3	Ensconsin OS=Mus musculus OX=10090 GN=Map7 PE=1 SV=3	4	5	81.9	113683	524325	High	High	4.61219
High	Master Protein	P97364	Selenide, water dikinase 2 OS=Mus musculus OX=10090 GN=Sephs2 PE=1 SV=3	12	5	47.8	875783	4.01126e+06	High	High	4.5802
High	Master Protein	P38060	Hydroxymethylglutaryl-CoA lyase, mitochondrial OS=Mus musculus OX=10090 GN=Hmgcl PE=1 SV=2	32	19	34.2	2.41402e+06	1.10429e+07	High	High	4.57449
High	Master Protein	A2AP29	Probable ATP-dependent RNA helicase DDX58 (Fragment) OS=Mus musculus OX=10090 GN=Ddx58 PE=1 SV=1	5	3	80.1	207112	939428	High	High	4.53585
High	Master Protein	Q8K019	Bcl-2-associated transcription factor 1 OS=Mus musculus OX=10090 GN=Bclaf1 PE=1 SV=2	20	39	105.9	4.61768e+06	2.08456e+07	High	High	4.51429
High	Master Protein	P16332	Methylmalonyl-CoA mutase, mitochondrial OS=Mus musculus OX=10090 GN=Mmut PE=1 SV=2	7	3	82.8	174818	785302	High	High	4.4921
High	Master Protein	Q91XD4	Formimidoyltransferase-cyclodeaminase OS=Mus musculus OX=10090 GN=Ftcd PE=1 SV=1	38	24	58.9	4.22776e+06	1.89642e+07	High	High	4.48563
High	Master Protein	Q9Z2U0	Proteasome subunit alpha type-7 OS=Mus musculus OX=10090 GN=Psma7 PE=1 SV=1	27	8	27.8	695289	3.11215e+06	High	High	4.47606
High	Master Protein	Q9WU78	Programmed cell death 6-interacting protein OS=Mus musculus OX=10090 GN=Pdcd6ip PE=1 SV=3	17	10	96	265888	1.18426e+06	High	High	4.45396
High	Master Protein	Q91VA7	Isocitrate dehydrogenase [NAD] subunit, mitochondrial OS=Mus musculus OX=10090 GN=Idh3b PE=1 SV=1	12	4	42.2	380451	1.69086e+06	Peak Found	High	4.44437
High	Master Protein	Q9CWU3	Serine/threonine-protein phosphatase 2A 55 kDa regulatory subunit B OS=Mus musculus OX=10090 GN=Ppp2r2a PE=1 SV=1	18	8	42.6	361564	1.59329e+06	High	High	4.40666
High	Master Protein	Q3UMT1	Protein phosphatase 1 regulatory subunit 12C OS=Mus musculus OX=10090 GN=Ppp1r12c PE=1 SV=1	7	3	84.6	33129.9	145628	High	High	4.39566
High	Master Protein	Q9QYJ0	DnaJ homolog subfamily A member 2 OS=Mus musculus OX=10090 GN=Dnaja2 PE=1 SV=1	21	16	45.7	2.15747e+06	9.47174e+06	High	High	4.3902
High	Master Protein	Q9EPA7	Nicotinamide/nicotinic acid mononucleotide adenylyltransferase 1 OS=Mus musculus OX=10090 GN=Nmnat1 PE=1 SV=2	14	4	32.3	442161	1.94042e+06	High	High	4.3885
High	Master Protein	Q8BP40	Lysophosphatidic acid phosphatase type 6 OS=Mus musculus OX=10090 GN=Acp6 PE=1 SV=1	4	1	47.6	34764.9	152442	Peak Found	High	4.38493
High	Master Protein	Q63886	UDP-glucuronosyltransferase 1-1 OS=Mus musculus OX=10090 GN=Ugt1a1 PE=1 SV=2	25	23	60	7.22835e+06	3.16841e+07	High	High	4.38331
High	Master Protein	Q810B6	Rabankyrin-5 OS=Mus musculus OX=10090 GN=Ankfy1 PE=1 SV=2	17	25	128.6	3.02346e+06	1.32088e+07	High	High	4.36876
High	Master Protein	Q61171	Peroxiredoxin-2 OS=Mus musculus OX=10090 GN=Prdx2 PE=1 SV=3	20	5	21.8	2.17036e+06	9.47402e+06	High	High	4.36518
High	Master Protein	Q91X83	S-adenosylmethionine synthase isoform type-1 OS=Mus musculus OX=10090 GN=Mat1a PE=1 SV=1	39	79	43.5	4.35808e+07	1.89475e+08	High	High	4.34767
High	Master Protein	Q8R5C5	Beta-centractin OS=Mus musculus OX=10090 GN=Actr1b PE=1 SV=1	8	2	42.3	275801	1.18112e+06	Peak Found	High	4.28249
High	Master Protein	O35488	Very long-chain acyl-CoA synthetase OS=Mus musculus OX=10090 GN=Slc27a2 PE=1 SV=2	34	69	70.4	3.53319e+07	1.51221e+08	High	High	4.28002
High	Master Protein	Q9D8Y0	EF-hand domain-containing protein D2 OS=Mus musculus OX=10090 GN=Efhd2 PE=1 SV=1	18	5	26.8	871491	3.72256e+06	High	High	4.27148
High	Master Protein	A0A1L1ST61	HIG1 domain family member 1A, mitochondrial (Fragment) OS=Mus musculus OX=10090 GN=Higd1a PE=1 SV=1	25	2	8.2	99568.2	424426	High	High	4.26267
High	Master Protein	A0A140T8M0	Immunoglobulin kappa variable 1-117 (Fragment) OS=Mus musculus OX=10090 GN=Igkv1-117 PE=4 SV=2	20	15	13.1	2.59454e+07	1.10412e+08	High	High	4.25556
High	Master Protein	Q91WR3	Activating signal cointegrator 1 complex subunit 2 OS=Mus musculus OX=10090 GN=Ascc2 PE=1 SV=1	5	2	85.6	54539.1	231516	High	High	4.24496
High	Master Protein	Q9EP69	Phosphatidylinositide phosphatase SAC1 OS=Mus musculus OX=10090 GN=Sacm1l PE=1 SV=1	7	4	66.9	475900	2.01845e+06	Peak Found	High	4.24133
High	Master Protein	Q9QZQ8	Core histone macro-H2A.1 OS=Mus musculus OX=10090 GN=H2afy PE=1 SV=3	8	4	39.7	50137.6	211400	High	High	4.2164
High	Master Protein	P27659	60S ribosomal protein L3 OS=Mus musculus OX=10090 GN=Rpl3 PE=1 SV=3	43	65	46.1	1.54012e+07	6.47295e+07	High	High	4.20288
High	Master Protein	G5E902	Phosphate carrier protein, mitochondrial OS=Mus musculus OX=10090 GN=Slc25a3 PE=1 SV=1	36	43	39.7	1.01572e+07	4.26753e+07	High	High	4.20146
High	Master Protein	Q91W43	Glycine dehydrogenase (decarboxylating), mitochondrial OS=Mus musculus OX=10090 GN=Gldc PE=1 SV=1	12	13	113.2	726813	3.04028e+06	High	High	4.18302
High	Master Protein	Q3TQC7	Ectonucleoside triphosphate diphosphohydrolase 5 OS=Mus musculus OX=10090 GN=Entpd5 PE=1 SV=1	29	10	49.8	2.65346e+06	1.10988e+07	High	High	4.18276
High	Master Protein	P40936	Indolethylamine N-methyltransferase OS=Mus musculus OX=10090 GN=Inmt PE=1 SV=1	23	4	29.4	381880	1.59478e+06	High	High	4.17612
High	Master Protein	Q6ZQI3	Malectin OS=Mus musculus OX=10090 GN=Mlec PE=1 SV=2	9	4	32.3	55758.4	232470	High	High	4.16924
High	Master Protein	P54869	Hydroxymethylglutaryl-CoA synthase, mitochondrial OS=Mus musculus OX=10090 GN=Hmgcs2 PE=1 SV=2	43	77	56.8	3.80005e+07	1.58053e+08	High	High	4.15922
High	Master Protein	G3X925	Pyruvate kinase OS=Mus musculus OX=10090 GN=Pklr PE=1 SV=1	32	28	62.2	5.94983e+06	2.46505e+07	High	High	4.14306
High	Master Protein	B1AV77	Aldehyde dehydrogenase OS=Mus musculus OX=10090 GN=Aldh3a2 PE=1 SV=1	33	28	54.3	5.66863e+06	2.33379e+07	High	High	4.11703
High	Master Protein	P24549	Retinal dehydrogenase 1 OS=Mus musculus OX=10090 GN=Aldh1a1 PE=1 SV=5	28	25	54.4	3.60959e+06	1.47869e+07	High	High	4.09656
High	Master Protein	Q8BG32	26S proteasome non-ATPase regulatory subunit 11 OS=Mus musculus OX=10090 GN=Psmd11 PE=1 SV=3	19	13	47.4	1.22046e+06	4.96777e+06	High	High	4.07041
High	Master Protein	Q8CI51	PDZ and LIM domain protein 5 OS=Mus musculus OX=10090 GN=Pdlim5 PE=1 SV=4	17	10	63.3	297553	1.2109e+06	High	High	4.06953
High	Master Protein	Q8CHR6	Dihydropyrimidine dehydrogenase [NADP(+)] OS=Mus musculus OX=10090 GN=Dpyd PE=1 SV=1	13	21	111.2	1.69135e+06	6.83133e+06	High	High	4.03899
High	Master Protein	Q921F2	TAR DNA-binding protein 43 OS=Mus musculus OX=10090 GN=Tardbp PE=1 SV=1	28	10	44.5	1.2032e+06	4.8481e+06	High	High	4.02935
Medium	Master Protein	Q9CX34	Protein SGT1 homolog OS=Mus musculus OX=10090 GN=Sugt1 PE=1 SV=3	4	1	38.1	20096.2	80853.5	High	Peak Found	4.02332
High	Master Protein	Q9CQS8	Protein transport protein Sec61 subunit beta OS=Mus musculus OX=10090 GN=Sec61b PE=1 SV=3	39	17	10	1.42617e+06	5.73399e+06	High	High	4.02056
High	Master Protein	Q9CQA3	Succinate dehydrogenase [ubiquinone] iron-sulfur subunit, mitochondrial OS=Mus musculus OX=10090 GN=Sdhb PE=1 SV=1	36	27	31.8	3.39565e+06	1.3631e+07	High	High	4.01426
High	Master Protein	Q60597	2-oxoglutarate dehydrogenase, mitochondrial OS=Mus musculus OX=10090 GN=Ogdh PE=1 SV=3	15	19	116.4	3.0683e+06	1.22389e+07	High	High	3.98882
High	Master Protein	O35593	26S proteasome non-ATPase regulatory subunit 14 OS=Mus musculus OX=10090 GN=Psmd14 PE=1 SV=2	29	8	34.6	1.6359e+06	6.50517e+06	High	High	3.97652
High	Master Protein	P80316	T-complex protein 1 subunit epsilon OS=Mus musculus OX=10090 GN=Cct5 PE=1 SV=1	20	19	59.6	3.18055e+06	1.26441e+07	High	High	3.97545
High	Master Protein	P50294	Arylamine N-acetyltransferase 1 OS=Mus musculus OX=10090 GN=Nat1 PE=1 SV=1	6	2	33.7	107403	425383	Peak Found	High	3.96061
High	Master Protein	Q3U7K7	E3 ubiquitin-protein ligase TRIM21 OS=Mus musculus OX=10090 GN=Trim21 PE=1 SV=1	20	7	53.3	1.12426e+06	4.4514e+06	Peak Found	High	3.95942
High	Master Protein	P80315	T-complex protein 1 subunit delta OS=Mus musculus OX=10090 GN=Cct4 PE=1 SV=3	45	40	58	6.50661e+06	2.57266e+07	High	High	3.95391
High	Master Protein	A0A338P6U4	Presenilins-associated rhomboid-like protein, mitochondrial OS=Mus musculus OX=10090 GN=Parl PE=1 SV=1	10	2	38.4	279943	1.10278e+06	Peak Found	High	3.93932
High	Master Protein	Q8BWJ3	Phosphorylase b kinase regulatory subunit alpha, liver isoform OS=Mus musculus OX=10090 GN=Phka2 PE=1 SV=1	4	4	138.4	182424	718540	Peak Found	High	3.93884
High	Master Protein	Q9CR62	Mitochondrial 2-oxoglutarate/malate carrier protein OS=Mus musculus OX=10090 GN=Slc25a11 PE=1 SV=3	42	16	34.1	5.47598e+06	2.1538e+07	High	High	3.93318
High	Master Protein	Q8K2C9	Very-long-chain (3R)-3-hydroxyacyl-CoA dehydratase 3 OS=Mus musculus OX=10090 GN=Hacd3 PE=1 SV=2	15	8	43.1	2.9902e+06	1.17371e+07	High	High	3.92519
High	Master Protein	Q8BG05	Heterogeneous nuclear ribonucleoprotein A3 OS=Mus musculus OX=10090 GN=Hnrnpa3 PE=1 SV=1	12	13	39.6	586317	2.28376e+06	High	High	3.8951
High	Master Protein	Q924C1	Exportin-5 OS=Mus musculus OX=10090 GN=Xpo5 PE=1 SV=1	1	1	136.9	59688.9	232347	Peak Found	High	3.89264
High	Master Protein	P51881	ADP/ATP translocase 2 OS=Mus musculus OX=10090 GN=Slc25a5 PE=1 SV=3	66	112	32.9	1.4615e+08	5.6563e+08	High	High	3.87021
High	Master Protein	Q80XN0	D-beta-hydroxybutyrate dehydrogenase, mitochondrial OS=Mus musculus OX=10090 GN=Bdh1 PE=1 SV=2	45	55	38.3	3.12937e+07	1.20989e+08	High	High	3.86624
High	Master Protein	G3UYU4	Flotillin OS=Mus musculus OX=10090 GN=Flot1 PE=1 SV=1	16	8	42.2	259715	997905	High	High	3.84231
High	Master Protein	P31001	Desmin OS=Mus musculus OX=10090 GN=Des PE=1 SV=3	11	9	53.5	57922.4	221421	High	High	3.82272
High	Master Protein	Q8R2Y8	Peptidyl-tRNA hydrolase 2, mitochondrial OS=Mus musculus OX=10090 GN=Ptrh2 PE=1 SV=1	8	1	19.5	108336	413971	Peak Found	High	3.82118
High	Master Protein	A0A0G2JEP4	Leucine-rich repeat flightless-interacting protein 2 OS=Mus musculus OX=10090 GN=Lrrfip2 PE=1 SV=1	50	135	48.4	3.15921e+07	1.20393e+08	High	High	3.81085
High	Master Protein	P58854	Gamma-tubulin complex component 3 OS=Mus musculus OX=10090 GN=Tubgcp3 PE=1 SV=2	2	2	103.4	20819	79280.4	High	High	3.80808
High	Master Protein	Q99KG3	RNA-binding protein 10 OS=Mus musculus OX=10090 GN=Rbm10 PE=1 SV=1	20	16	103.4	1.08084e+06	4.10476e+06	High	High	3.79776
High	Master Protein	P24456	Cytochrome P450 2D10 OS=Mus musculus OX=10090 GN=Cyp2d10 PE=1 SV=2	19	10	57.2	1.37473e+06	5.17554e+06	High	High	3.76476
High	Master Protein	Q3TDN2	FAS-associated factor 2 OS=Mus musculus OX=10090 GN=Faf2 PE=1 SV=2	6	2	52.4	182201	684667	Peak Found	High	3.75775
High	Master Protein	A0A0N4SUM3	Lysophospholipid acyltransferase 5 OS=Mus musculus OX=10090 GN=Lpcat3 PE=1 SV=1	17	5	11.3	67823.4	253628	High	High	3.73953
High	Master Protein	Q91WK2	Eukaryotic translation initiation factor 3 subunit H OS=Mus musculus OX=10090 GN=Eif3h PE=1 SV=1	5	2	39.8	17660.1	65943.1	High	High	3.73401
High	Master Protein	Q8VCH0	3-ketoacyl-CoA thiolase B, peroxisomal OS=Mus musculus OX=10090 GN=Acaa1b PE=1 SV=1	55	26	44	4.93548e+06	1.83966e+07	Peak Found	High	3.72742
High	Master Protein	Q8QZT1	Acetyl-CoA acetyltransferase, mitochondrial OS=Mus musculus OX=10090 GN=Acat1 PE=1 SV=1	45	32	44.8	8.09263e+06	3.01152e+07	High	High	3.72131
High	Master Protein	Q9Z0N1	Eukaryotic translation initiation factor 2 subunit 3, X-linked OS=Mus musculus OX=10090 GN=Eif2s3x PE=1 SV=2	23	19	51	2.43796e+06	9.07075e+06	High	High	3.72062
High	Master Protein	Q99P30	Peroxisomal coenzyme A diphosphatase NUDT7 OS=Mus musculus OX=10090 GN=Nudt7 PE=1 SV=2	20	5	26.8	587690	2.18351e+06	High	High	3.71541
High	Master Protein	Q61249	Immunoglobulin-binding protein 1 OS=Mus musculus OX=10090 GN=Igbp1 PE=1 SV=1	8	2	38.9	147477	546461	Peak Found	High	3.70541
High	Master Protein	Q9EP89	Serine beta-lactamase-like protein LACTB, mitochondrial OS=Mus musculus OX=10090 GN=Lactb PE=1 SV=1	11	5	60.7	309177	1.14545e+06	High	High	3.70482
Medium	Master Protein	Q9DBS5	Kinesin light chain 4 OS=Mus musculus OX=10090 GN=Klc4 PE=1 SV=1	1	1	68.6	89284.9	329869	Peak Found	High	3.69456
High	Master Protein	P43274	Histone H1.4 OS=Mus musculus OX=10090 GN=H1-4 PE=1 SV=2	31	27	22	1.86579e+06	6.84931e+06	High	High	3.67099
High	Master Protein	Q7TSE6	Serine/threonine-protein kinase 38-like OS=Mus musculus OX=10090 GN=Stk38l PE=1 SV=2	27	43	53.7	862184	3.15518e+06	High	High	3.65952
High	Master Protein	G3UZI2	Heterogeneous nuclear ribonucleoprotein Q OS=Mus musculus OX=10090 GN=Syncrip PE=1 SV=1	13	15	58.7	1.29547e+06	4.73542e+06	High	High	3.65536
High	Master Protein	P15105	Glutamine synthetase OS=Mus musculus OX=10090 GN=Glul PE=1 SV=6	49	60	42.1	1.85884e+07	6.76551e+07	High	High	3.63965
High	Master Protein	Q8BFR5	Elongation factor Tu, mitochondrial OS=Mus musculus OX=10090 GN=Tufm PE=1 SV=1	51	48	49.5	2.19031e+07	7.93449e+07	High	High	3.62254
High	Master Protein	P84244	Histone H3.3 OS=Mus musculus OX=10090 GN=H3-3a PE=1 SV=2	10	3	15.3	3411213	1.22716e+07	High	High	3.59744
High	Master Protein	P62259	14-3-3 protein epsilon OS=Mus musculus OX=10090 GN=Ywhae PE=1 SV=1	32	21	29.2	1.44501e+06	5.1971e+06	High	High	3.59659
High	Master Protein	E9QB02	Methionine--tRNA ligase, cytoplasmic OS=Mus musculus OX=10090 GN=Mars PE=1 SV=1	21	15	102.3	1.46359e+06	5.25911e+06	High	High	3.59329
High	Master Protein	Q7TNG8	Probable D-lactate dehydrogenase, mitochondrial OS=Mus musculus OX=10090 GN=Ldhd PE=1 SV=1	42	23	51.8	1.70017e+06	6.0999e+06	High	High	3.58782
High	Master Protein	Q91Y97	Fructose-bisphosphate aldolase B OS=Mus musculus OX=10090 GN=Aldob PE=1 SV=3	55	67	39.5	1.37418e+07	4.91419e+07	High	High	3.5761
High	Master Protein	P10922	Histone H1.0 OS=Mus musculus OX=10090 GN=H1-0 PE=2 SV=4	18	3	20.8	574411	2.05171e+06	High	High	3.57185
High	Master Protein	Q8CJG1	Protein argonaute-1 OS=Mus musculus OX=10090 GN=Ago1 PE=1 SV=2	11	14	97.2	381864	1.35723e+06	High	High	3.55423
High	Master Protein	A0A1L1SUI3	Solute carrier family 37 (glucose-6-phosphate transporter), member 4 OS=Mus musculus OX=10090 GN=Slc37a4 PE=1 SV=1	2	2	48.4	577811	2.0514e+06	High	High	3.55031
High	Master Protein	P62315	Small nuclear ribonucleoprotein Sm D1 OS=Mus musculus OX=10090 GN=Snrpd1 PE=1 SV=1	17	2	13.3	395230	1.39887e+06	High	High	3.53939
High	Master Protein	P62264	40S ribosomal protein S14 OS=Mus musculus OX=10090 GN=Rps14 PE=1 SV=3	32	28	16.3	3.54634e+06	1.25184e+07	High	High	3.52995
High	Master Protein	A0A1C7CYV0	Plastin-3 (Fragment) OS=Mus musculus OX=10090 GN=Pls3 PE=1 SV=1	24	21	70.6	1.71785e+06	6.05121e+06	High	High	3.52254
High	Master Protein	Q6P3A8	2-oxoisovalerate dehydrogenase subunit beta, mitochondrial OS=Mus musculus OX=10090 GN=Bckdhb PE=1 SV=2	12	11	42.9	613080	2.15076e+06	High	High	3.50813
High	Master Protein	P80317	T-complex protein 1 subunit zeta OS=Mus musculus OX=10090 GN=Cct6a PE=1 SV=3	35	36	58	9.37684e+06	3.2879e+07	High	High	3.5064
High	Master Protein	Q8VDN2	Sodium/potassium-transporting ATPase subunit alpha-1 OS=Mus musculus OX=10090 GN=Atp1a1 PE=1 SV=1	29	60	112.9	8.85298e+06	3.07384e+07	High	High	3.4721
High	Master Protein	O88569	Heterogeneous nuclear ribonucleoproteins A2/B1 OS=Mus musculus OX=10090 GN=Hnrnpa2b1 PE=1 SV=2	31	25	37.4	4.15804e+06	1.43609e+07	High	High	3.45377
High	Master Protein	Q8BTY8	Sec1 family domain-containing protein 2 OS=Mus musculus OX=10090 GN=Scfd2 PE=1 SV=1	3	2	74.7	53790.3	185616	High	High	3.45074
High	Master Protein	A0A1L1SSA8	Transmembrane protein 205 (Fragment) OS=Mus musculus OX=10090 GN=Tmem205 PE=1 SV=1	20	9	19.6	680521	2.34824e+06	High	High	3.45065
High	Master Protein	O08914	Fatty-acid amide hydrolase 1 OS=Mus musculus OX=10090 GN=Faah PE=1 SV=1	30	17	63.2	1.23616e+06	4.26542e+06	High	High	3.45054
High	Master Protein	Q99L88	Beta-1-syntrophin OS=Mus musculus OX=10090 GN=Sntb1 PE=1 SV=4	12	7	58	400136	1.37755e+06	High	High	3.44272
High	Master Protein	A0A0A6YY34	Glutathione peroxidase OS=Mus musculus OX=10090 GN=Gpx1 PE=1 SV=1	40	8	16.3	2.1172e+06	7.24841e+06	High	High	3.42359
High	Master Protein	P70168	Importin subunit beta-1 OS=Mus musculus OX=10090 GN=Kpnb1 PE=1 SV=2	8	9	97.1	1.69524e+06	5.79108e+06	High	High	3.41608
High	Master Protein	Q9ER73	Elongator complex protein 4 OS=Mus musculus OX=10090 GN=Elp4 PE=1 SV=2	7	3	46.3	14631.9	49942.3	High	High	3.41325
High	Master Protein	Q03265	ATP synthase subunit alpha, mitochondrial OS=Mus musculus OX=10090 GN=Atp5f1a PE=1 SV=1	52	83	59.7	3.52118e+07	1.18068e+08	High	High	3.35308
High	Master Protein	Q9EP75	Leukotriene-B4 omega-hydroxylase 3 OS=Mus musculus OX=10090 GN=Cyp4f14 PE=1 SV=1	6	3	59.8	343505	1.15152e+06	Not Found	High	3.35225
High	Master Protein	Q80YR4	E3 ubiquitin-protein ligase ZNF598 OS=Mus musculus OX=10090 GN=Znf598 PE=1 SV=1	7	4	99.1	35900.2	120250	High	High	3.34956
High	Master Protein	G3UXA6	Polypyrimidine tract-binding protein 3 OS=Mus musculus OX=10090 GN=Ptbp3 PE=1 SV=1	21	10	59.7	237838	795309	High	High	3.3439
High	Master Protein	A0A140LIZ5	26S proteasome regulatory subunit 6B OS=Mus musculus OX=10090 GN=Psmc4 PE=1 SV=1	44	18	43.5	3.33069e+06	1.1137e+07	High	High	3.34375
High	Master Protein	Q9Z0V7	Mitochondrial import inner membrane translocase subunit Tim17-B OS=Mus musculus OX=10090 GN=Timm17b PE=1 SV=1	22	7	18.3	483466	1.6149e+06	High	High	3.34025
High	Master Protein	Q91YQ5	Dolichyl-diphosphooligosaccharide--protein glycosyltransferase subunit 1 OS=Mus musculus OX=10090 GN=Rpn1 PE=1 SV=1	27	36	68.5	9.45314e+06	3.15125e+07	High	High	3.33354
High	Master Protein	Q3U0V2	Tumor necrosis factor receptor type 1-associated DEATH domain protein OS=Mus musculus OX=10090 GN=Tradd PE=1 SV=1	9	2	34.6	38087.9	126278	High	High	3.31543
High	Master Protein	Q9WVD5	Mitochondrial ornithine transporter 1 OS=Mus musculus OX=10090 GN=Slc25a15 PE=1 SV=1	57	24	32.8	6.1193e+06	2.02625e+07	High	High	3.31125
High	Master Protein	P17182	Alpha-enolase OS=Mus musculus OX=10090 GN=Eno1 PE=1 SV=3	42	22	47.1	5.26671e+06	1.74033e+07	High	High	3.30439
High	Master Protein	Q8BM55	Transmembrane protein 214 OS=Mus musculus OX=10090 GN=Tmem214 PE=1 SV=1	4	2	76.4	152079	498593	High	High	3.27851
High	Master Protein	Q8R570	Synaptosomal-associated protein 47 OS=Mus musculus OX=10090 GN=Snap47 PE=1 SV=1	8	3	46.5	206161	675114	High	High	3.27469
High	Master Protein	A0A0A0MQ68	Glutaryl-CoA dehydrogenase, mitochondrial OS=Mus musculus OX=10090 GN=Gcdh PE=1 SV=1	41	18	49.5	5.58789e+06	18244351	High	High	3.26498
High	Master Protein	P07724	Serum albumin OS=Mus musculus OX=10090 GN=Alb PE=1 SV=3	37	53	68.6	2.59707e+07	8.3742e+07	High	High	3.22448
High	Master Protein	Q60865	Caprin-1 OS=Mus musculus OX=10090 GN=Caprin1 PE=1 SV=2	18	21	78.1	1.43634e+06	4.56921e+06	High	High	3.18114
High	Master Protein	O35226	26S proteasome non-ATPase regulatory subunit 4 OS=Mus musculus OX=10090 GN=Psmd4 PE=1 SV=1	39	28	40.7	4.15454e+06	1.32064e+07	High	High	3.17879
High	Master Protein	P62270	40S ribosomal protein S18 OS=Mus musculus OX=10090 GN=Rps18 PE=1 SV=3	53	28	17.7	8.82764e+06	2.80089e+07	High	High	3.17287
High	Master Protein	P50544	Very long-chain specific acyl-CoA dehydrogenase, mitochondrial OS=Mus musculus OX=10090 GN=Acadvl PE=1 SV=3	38	29	70.8	4.3113e+06	1.36415e+07	High	High	3.16413
High	Master Protein	P15864	Histone H1.2 OS=Mus musculus OX=10090 GN=H1-2 PE=1 SV=2	38	36	21.3	7.38615e+06	2.33397e+07	High	High	3.15992
High	Master Protein	Q8CJG0	Protein argonaute-2 OS=Mus musculus OX=10090 GN=Ago2 PE=1 SV=3	17	27	97.2	1.46708e+06	4.60218e+06	High	High	3.13697
High	Master Protein	Q925I1	ATPase family AAA domain-containing protein 3 OS=Mus musculus OX=10090 GN=Atad3 PE=1 SV=1	30	27	66.7	2.95552e+06	9.26832e+06	High	High	3.13594
High	Master Protein	Q8R1G2	Carboxymethylenebutenolidase homolog OS=Mus musculus OX=10090 GN=Cmbl PE=1 SV=1	20	2	27.9	147806	462278	Peak Found	High	3.1276
Medium	Master Protein	Q8BFT9	Synaptic vesicle 2-related protein OS=Mus musculus OX=10090 GN=Svop PE=1 SV=1	4	2	60.7	12524999	38879264	Peak Found	High	3.10413
High	Master Protein	P62754	40S ribosomal protein S6 OS=Mus musculus OX=10090 GN=Rps6 PE=1 SV=1	47	24	28.7	1.03214e+07	3.14744e+07	High	High	3.04942
High	Master Protein	A0A0R4J0I6	Acyl-CoA dehydrogenase family member 11 OS=Mus musculus OX=10090 GN=Acad11 PE=1 SV=1	27	18	87.3	8.64519e+06	2.63367e+07	High	High	3.0464
High	Master Protein	P61358	60S ribosomal protein L27 OS=Mus musculus OX=10090 GN=Rpl27 PE=1 SV=2	21	11	15.8	8983646	2.73498e+07	High	High	3.0444
High	Master Protein	P56593	Cytochrome P450 2A12 OS=Mus musculus OX=10090 GN=Cyp2a12 PE=1 SV=2	20	15	56.1	2.03223e+06	6.13381e+06	High	High	3.01826
High	Master Protein	Q9QZE5	Coatomer subunit gamma-1 OS=Mus musculus OX=10090 GN=Copg1 PE=1 SV=1	8	10	97.5	1.51188e+06	4.56185e+06	High	High	3.01733
High	Master Protein	A0A1Y7VJZ2	Maleylacetoacetate isomerase OS=Mus musculus OX=10090 GN=Gstz1 PE=1 SV=1	58	41	24.2	2.87772e+07	8.67297e+07	High	High	3.01383
High	Master Protein	Q61586	Glycerol-3-phosphate acyltransferase 1, mitochondrial OS=Mus musculus OX=10090 GN=Gpam PE=1 SV=2	10	13	93.6	1.29652e+06	3.88215e+06	High	High	2.99429
High	Master Protein	P10126	Elongation factor 1-alpha 1 OS=Mus musculus OX=10090 GN=Eef1a1 PE=1 SV=3	50	55	50.1	8.69506e+07	2.58728e+08	High	High	2.97557
High	Master Protein	P41105	60S ribosomal protein L28 OS=Mus musculus OX=10090 GN=Rpl28 PE=1 SV=2	44	16	15.7	5808701	1.72411e+07	High	High	2.96816
High	Master Protein	Q3TXS7	26S proteasome non-ATPase regulatory subunit 1 OS=Mus musculus OX=10090 GN=Psmd1 PE=1 SV=1	17	17	105.7	1.47485e+06	4.36992e+06	High	High	2.96296
High	Master Protein	P38647	Stress-70 protein, mitochondrial OS=Mus musculus OX=10090 GN=Hspa9 PE=1 SV=3	59	127	73.4	4.4339e+07	1.3136e+08	High	High	2.96263
High	Master Protein	P01901	H-2 class I histocompatibility antigen, K-B alpha chain OS=Mus musculus OX=10090 GN=H2-K1 PE=1 SV=1	14	9	41.3	444066	1.31335e+06	High	High	2.95756
High	Master Protein	G5E8R2	Tropomyosin alpha-1 chain OS=Mus musculus OX=10090 GN=Tpm1 PE=1 SV=1	53	50	28.7	4.87329e+06	1.43032e+07	High	High	2.93501
High	Master Protein	P42125	Enoyl-CoA delta isomerase 1, mitochondrial OS=Mus musculus OX=10090 GN=Eci1 PE=1 SV=2	24	10	32.2	4.19439e+06	1.22548e+07	High	High	2.92172
High	Master Protein	Q3UEL5	Urocanate hydratase OS=Mus musculus OX=10090 GN=Uroc1 PE=1 SV=1	10	15	78.4	1.45536e+06	4.25205e+06	High	High	2.92165
High	Master Protein	Q61176	Arginase-1 OS=Mus musculus OX=10090 GN=Arg1 PE=1 SV=1	10	3	34.8	1186477	3.46582e+06	High	High	2.9211
High	Master Protein	Q3V3R1	Monofunctional C1-tetrahydrofolate synthase, mitochondrial OS=Mus musculus OX=10090 GN=Mthfd1l PE=1 SV=2	50	144	105.7	3.68951e+07	1.07486e+08	High	High	2.9133
High	Master Protein	A0A1D5RLY6	Microtubule-associated protein 1S OS=Mus musculus OX=10090 GN=Map1s PE=1 SV=1	3	2	91	39280.8	114228	Peak Found	High	2.90798
High	Master Protein	Q8BMF4	Dihydrolipoyllysine-residue acetyltransferase component of pyruvate dehydrogenase complex, mitochondrial OS=Mus musculus OX=10090 GN=Dlat PE=1 SV=2	13	20	67.9	5.38567e+06	1.56265e+07	High	High	2.90149
High	Master Protein	Q61635	GTP-binding protein OS=Mus musculus OX=10090 GN=Ifi47 PE=1 SV=1	4	3	46.8	273837	790613	High	High	2.88716
High	Master Protein	Q9QXX4	Calcium-binding mitochondrial carrier protein Aralar2 OS=Mus musculus OX=10090 GN=Slc25a13 PE=1 SV=1	51	77	74.4	4.74016e+07	1.36039e+08	High	High	2.86992
High	Master Protein	Q99JX4	Eukaryotic translation initiation factor 3 subunit M OS=Mus musculus OX=10090 GN=Eif3m PE=1 SV=1	5	1	42.5	223877	641351	Peak Found	High	2.86475
High	Master Protein	Q9CQN1	Heat shock protein 75 kDa, mitochondrial OS=Mus musculus OX=10090 GN=Trap1 PE=1 SV=1	26	38	80.2	1.77483e+06	5.08325e+06	High	High	2.86407
High	Master Protein	P35700	Peroxiredoxin-1 OS=Mus musculus OX=10090 GN=Prdx1 PE=1 SV=1	50	37	22.2	2.45528e+07	7.02139e+07	High	High	2.85971
High	Master Protein	Q80XR6	Heterogeneous nuclear ribonucleoprotein A/B OS=Mus musculus OX=10090 GN=Hnrnpab PE=1 SV=1	14	4	33.8	679497	1.94274e+06	Not Found	High	2.85909
High	Master Protein	O55135	Eukaryotic translation initiation factor 6 OS=Mus musculus OX=10090 GN=Eif6 PE=1 SV=2	16	2	26.5	1.18664e+06	3.38851e+06	High	High	2.85556
High	Master Protein	Q8C196	Carbamoyl-phosphate synthase [ammonia], mitochondrial OS=Mus musculus OX=10090 GN=Cps1 PE=1 SV=2	54	212	164.5	9.88261e+07	2.80583e+08	High	High	2.83915
High	Master Protein	E9QKZ2	Importin-9 OS=Mus musculus OX=10090 GN=Ipo9 PE=1 SV=1	5	3	115.9	223971	635088	Peak Found	High	2.83558
High	Master Protein	E9Q9T1	Leucine-rich repeat flightless-interacting protein 1 OS=Mus musculus OX=10090 GN=Lrrfip1 PE=1 SV=2	36	105	71.1	4.55242e+06	1.28854e+07	High	High	2.83046
High	Master Protein	Q6P542	ATP-binding cassette sub-family F member 1 OS=Mus musculus OX=10090 GN=Abcf1 PE=1 SV=1	15	17	94.9	579763	1.63494e+06	High	High	2.82001
High	Master Protein	Q922I7	Polypyrimidine tract-binding protein 1 OS=Mus musculus OX=10090 GN=Ptbp1 PE=1 SV=1	31	25	59.3	7.13452e+06	2.00867e+07	High	High	2.81542
High	Master Protein	Q9CW42	Mitochondrial amidoxime-reducing component 1 OS=Mus musculus OX=10090 GN=Marc1 PE=1 SV=2	49	44	38	2.73457e+07	7.63225e+07	High	High	2.79102
High	Master Protein	G3UXX3	Sepiapterin reductase OS=Mus musculus OX=10090 GN=Spr PE=1 SV=1	46	10	23.3	579269	1.61379e+06	High	High	2.7859
High	Master Protein	A0A1B0GRA6	Single Ig IL-1-related receptor (Fragment) OS=Mus musculus OX=10090 GN=Sigirr PE=4 SV=1	31	1	9.2	44801.7	124577	Peak Found	High	2.78063
High	Master Protein	Q4PJX1	Protein odr-4 homolog OS=Mus musculus OX=10090 GN=Odr4 PE=1 SV=2	32	21	50	1.91704e+06	5.29937e+06	High	High	2.76436
High	Master Protein	Q8CGC7	Bifunctional glutamate/proline--tRNA ligase OS=Mus musculus OX=10090 GN=Eprs PE=1 SV=4	9	11	170	850156	2.34537e+06	High	High	2.75875
High	Master Protein	Q8C0C7	Phenylalanine--tRNA ligase alpha subunit OS=Mus musculus OX=10090 GN=Farsa PE=1 SV=1	14	9	57.6	3060401	8.42124e+06	High	High	2.75168
High	Master Protein	Q8C5L3	CCR4-NOT transcription complex subunit 2 OS=Mus musculus OX=10090 GN=Cnot2 PE=1 SV=2	3	2	59.7	135189	371959	High	High	2.75141
High	Master Protein	P63038	60 kDa heat shock protein, mitochondrial OS=Mus musculus OX=10090 GN=Hspd1 PE=1 SV=1	59	78	60.9	2.80125e+07	7.70514e+07	High	High	2.75061
High	Master Protein	Q8C2Q8	ATP synthase subunit gamma OS=Mus musculus OX=10090 GN=Atp5c1 PE=1 SV=1	14	5	30.2	1.85858e+06	5.07967e+06	High	High	2.7331
High	Master Protein	P62918	60S ribosomal protein L8 OS=Mus musculus OX=10090 GN=Rpl8 PE=1 SV=2	36	39	28	2.18253e+07	5.94136e+07	High	High	2.72223
High	Master Protein	G3X9T7	Galectin-9 OS=Mus musculus OX=10090 GN=Lgals9 PE=1 SV=1	39	65	40	1.24302e+07	3.35557e+07	High	High	2.69953
High	Master Protein	P84089	Enhancer of rudimentary homolog OS=Mus musculus OX=10090 GN=Erh PE=1 SV=1	44	25	12.3	7.42661e+06	1.98637e+07	High	High	2.67467
High	Master Protein	B1AUB9	Nuclear factor 1 OS=Mus musculus OX=10090 GN=Nfia PE=1 SV=1	9	3	53.6	235358	627561	High	High	2.66641
High	Master Protein	P51658	Estradiol 17-beta-dehydrogenase 2 OS=Mus musculus OX=10090 GN=Hsd17b2 PE=1 SV=2	25	11	41.8	3181750	8.42995e+06	High	High	2.64947
High	Master Protein	Q8BMS1	Trifunctional enzyme subunit alpha, mitochondrial OS=Mus musculus OX=10090 GN=Hadha PE=1 SV=1	40	50	82.6	2.13325e+07	5.65011e+07	High	High	2.64859
High	Master Protein	Q9CQM9	Glutaredoxin-3 OS=Mus musculus OX=10090 GN=Glrx3 PE=1 SV=1	12	3	37.8	489857	1.29559e+06	High	High	2.64484
High	Master Protein	P61979	Heterogeneous nuclear ribonucleoprotein K OS=Mus musculus OX=10090 GN=Hnrnpk PE=1 SV=1	59	71	50.9	2.23031e+07	5.8967e+07	High	High	2.6439
High	Master Protein	A0A1L1SV25	Alpha-actinin-4 OS=Mus musculus OX=10090 GN=Actn4 PE=1 SV=1	40	166	107	3.48926e+07	9.2173e+07	High	High	2.64162
High	Master Protein	P62192	26S proteasome regulatory subunit 4 OS=Mus musculus OX=10090 GN=Psmc1 PE=1 SV=1	26	12	49.2	3.8596e+06	1.01612e+07	High	High	2.63271
High	Master Protein	G3UX74	Polyadenylate-binding protein 2 OS=Mus musculus OX=10090 GN=Pabpn1 PE=1 SV=1	23	6	6.5	123980	325542	High	High	2.62576
High	Master Protein	F7BJB9	MORC family CW-type zinc finger protein 3 OS=Mus musculus OX=10090 GN=Morc3 PE=1 SV=1	2	6	106.5	70559.3	185117	High	High	2.62356
High	Master Protein	A0A0A6YX50	Protoporphyrinogen oxidase (Fragment) OS=Mus musculus OX=10090 GN=Ppox PE=1 SV=1	3	1	41.2	58887.4	154367	Peak Found	High	2.62138
High	Master Protein	Q76MZ3	Serine/threonine-protein phosphatase 2A 65 kDa regulatory subunit A alpha isoform OS=Mus musculus OX=10090 GN=Ppp2r1a PE=1 SV=3	14	13	65.3	404021	1.05744e+06	High	High	2.61729
High	Master Protein	Q8K2Q9	Shootin-1 OS=Mus musculus OX=10090 GN=Shtn1 PE=1 SV=1	20	27	71.3	754284	1.97246e+06	High	High	2.61501
High	Master Protein	F2Z471	Voltage-dependent anion-selective channel protein 1 OS=Mus musculus OX=10090 GN=Vdac1 PE=1 SV=1	10	2	28.1	68057.4	177476	Peak Found	High	2.60774
High	Master Protein	P62334	26S proteasome regulatory subunit 10B OS=Mus musculus OX=10090 GN=Psmc6 PE=1 SV=1	29	10	44.1	3.71602e+06	9.67053e+06	High	High	2.60239
High	Master Protein	P04627	Serine/threonine-protein kinase A-Raf OS=Mus musculus OX=10090 GN=Araf PE=1 SV=2	7	5	67.5	334496	865309	High	High	2.5869
High	Master Protein	P56654	Cytochrome P450 2C37 OS=Mus musculus OX=10090 GN=Cyp2c37 PE=1 SV=2	88	392	55.6	3.59024e+08	9.28555e+08	High	High	2.58633
High	Master Protein	P62983	Ubiquitin-40S ribosomal protein S27a OS=Mus musculus OX=10090 GN=Rps27a PE=1 SV=2	66	52	17.9	4.57385e+07	1.18243e+08	High	High	2.58518
High	Master Protein	Q920E5	Farnesyl pyrophosphate synthase OS=Mus musculus OX=10090 GN=Fdps PE=1 SV=1	26	11	40.6	6.34062e+06	1.63737e+07	High	High	2.58235
High	Master Protein	Q08943	FACT complex subunit SSRP1 OS=Mus musculus OX=10090 GN=Ssrp1 PE=1 SV=2	4	3	80.8	240530	620352	High	High	2.57911
High	Master Protein	Q78PY7	Staphylococcal nuclease domain-containing protein 1 OS=Mus musculus OX=10090 GN=Snd1 PE=1 SV=1	9	14	102	681418	1.75291e+06	High	High	2.57244
High	Master Protein	Q8BH59	Calcium-binding mitochondrial carrier protein Aralar1 OS=Mus musculus OX=10090 GN=Slc25a12 PE=1 SV=1	35	36	74.5	6.14053e+06	1.57935e+07	High	High	2.57201
High	Master Protein	A0A0A0MQA5	Tubulin alpha chain (Fragment) OS=Mus musculus OX=10090 GN=Tuba4a PE=1 SV=1	40	54	52.9	2.70486e+07	6.94136e+07	High	High	2.56626
High	Master Protein	Q91WT8	RNA-binding protein 47 OS=Mus musculus OX=10090 GN=Rbm47 PE=1 SV=1	22	9	64	1.15393e+06	2.95856e+06	High	High	2.56389
High	Master Protein	Q8BVG4	Dipeptidyl peptidase 9 OS=Mus musculus OX=10090 GN=Dpp9 PE=1 SV=2	2	2	97.9	44384.1	113427	High	High	2.55558
High	Master Protein	Q791V5	Mitochondrial carrier homolog 2 OS=Mus musculus OX=10090 GN=Mtch2 PE=1 SV=1	35	20	33.5	5.73115e+06	1.46038e+07	High	High	2.54814
High	Master Protein	Q91VR5	ATP-dependent RNA helicase DDX1 OS=Mus musculus OX=10090 GN=Ddx1 PE=1 SV=1	9	9	82.4	1.77116e+06	4.49696e+06	High	High	2.539
High	Master Protein	P56480	ATP synthase subunit beta, mitochondrial OS=Mus musculus OX=10090 GN=Atp5f1b PE=1 SV=2	45	68	56.3	2.45576e+07	6.17493e+07	High	High	2.51447
High	Master Protein	Q02105	Complement C1q subcomponent subunit C OS=Mus musculus OX=10090 GN=C1qc PE=1 SV=2	13	7	26	318395	798969	High	High	2.50936
High	Master Protein	Q9CZS1	Aldehyde dehydrogenase X, mitochondrial OS=Mus musculus OX=10090 GN=Aldh1b1 PE=1 SV=1	9	11	57.5	3.57727e+06	8.94263e+06	High	High	2.49985
High	Master Protein	G3X957	Liprin-beta-2 OS=Mus musculus OX=10090 GN=Ppfibp2 PE=1 SV=1	3	1	98.6	55909.4	139629	High	Peak Found	2.49741
High	Master Protein	Q9JKY7	Cytochrome P450 CYP2D22 OS=Mus musculus OX=10090 GN=Cyp2d22 PE=1 SV=1	17	10	56.4	1.19619e+06	2.98571e+06	High	High	2.49602
High	Master Protein	A0A0G2JDV6	Ubiquitin-associated protein 2-like OS=Mus musculus OX=10090 GN=Ubap2l PE=1 SV=1	2	2	112.4	335169	835597	Peak Found	High	2.49306
High	Master Protein	P18760	Cofilin-1 OS=Mus musculus OX=10090 GN=Cfl1 PE=1 SV=3	45	18	18.5	5.03587e+06	1.25186e+07	High	High	2.48589
High	Master Protein	A2AS89	Agmatinase, mitochondrial OS=Mus musculus OX=10090 GN=Agmat PE=1 SV=1	32	8	38.2	2.47341e+06	6.1349e+06	High	High	2.48034
High	Master Protein	Q9JJL3	Solute carrier organic anion transporter family member 1B2 OS=Mus musculus OX=10090 GN=Slco1b2 PE=1 SV=1	9	5	76.7	568632	1.40462e+06	High	High	2.47018
High	Master Protein	A2A5R8	Double-stranded RNA-binding protein Staufen homolog 1 OS=Mus musculus OX=10090 GN=Stau1 PE=1 SV=1	12	9	53.7	610900	1.50215e+06	High	High	2.45892
High	Master Protein	Q99KQ4	Nicotinamide phosphoribosyltransferase OS=Mus musculus OX=10090 GN=Nampt PE=1 SV=1	4	2	55.4	66950.7	164389	High	High	2.45537
Medium	Master Protein	Q9D0P0	Emopamil-binding protein-like OS=Mus musculus OX=10090 GN=Ebpl PE=2 SV=1	4	1	23.3	117041	286942	Peak Found	High	2.45163
High	Master Protein	P70441	Na(+)/H(+) exchange regulatory cofactor NHE-RF1 OS=Mus musculus OX=10090 GN=Slc9a3r1 PE=1 SV=3	4	1	38.6	97575.4	238841	Peak Found	High	2.44775
High	Master Protein	Q8K183	Pyridoxal kinase OS=Mus musculus OX=10090 GN=Pdxk PE=1 SV=1	10	2	35	276199	675390	Peak Found	High	2.4453
High	Master Protein	Q9R0P5	Destrin OS=Mus musculus OX=10090 GN=Dstn PE=1 SV=3	16	4	18.5	6.13783e+06	1.49523e+07	High	High	2.43609
High	Master Protein	O08579	Emerin OS=Mus musculus OX=10090 GN=Emd PE=1 SV=1	7	2	29.4	47153.9	114724	High	High	2.43297
High	Master Protein	Q64737	Trifunctional purine biosynthetic protein adenosine-3 OS=Mus musculus OX=10090 GN=Gart PE=1 SV=3	11	6	107.4	1.0282e+06	2.50128e+06	High	High	2.43267
High	Master Protein	Q8K0G8	Epithelial splicing regulatory protein 2 OS=Mus musculus OX=10090 GN=Esrp2 PE=1 SV=1	7	4	77.3	225143	541963	High	High	2.4072
High	Master Protein	P70333	Heterogeneous nuclear ribonucleoprotein H2 OS=Mus musculus OX=10090 GN=Hnrnph2 PE=1 SV=1	18	8	49.2	887796	2.12035e+06	High	High	2.38833
High	Master Protein	O08601	Microsomal triglyceride transfer protein large subunit OS=Mus musculus OX=10090 GN=Mttp PE=1 SV=2	1	1	99	140157	334074	Peak Found	High	2.38357
High	Master Protein	Q8VCC2	Liver carboxylesterase 1 OS=Mus musculus OX=10090 GN=Ces1 PE=1 SV=1	6	4	62.6	233661	554980	High	High	2.37515
High	Master Protein	P43276	Histone H1.5 OS=Mus musculus OX=10090 GN=H1-5 PE=1 SV=2	18	8	22.6	741525	1.75768e+06	High	High	2.37035
High	Master Protein	Q91VH2	Sorting nexin-9 OS=Mus musculus OX=10090 GN=Snx9 PE=1 SV=1	11	5	66.5	804705	1.9038e+06	High	High	2.36583
Medium	Master Protein	B2RY56	RNA-binding protein 25 OS=Mus musculus OX=10090 GN=Rbm25 PE=1 SV=2	2	1	99.5	376885	890295	Peak Found	High	2.36225
High	Master Protein	O35326	Serine/arginine-rich splicing factor 5 OS=Mus musculus OX=10090 GN=Srsf5 PE=1 SV=2	8	2	30.9	186208	438562	High	High	2.35522
High	Master Protein	Q3U487	E3 ubiquitin-protein ligase HECTD3 OS=Mus musculus OX=10090 GN=Hectd3 PE=1 SV=2	5	4	97.3	361518	850545	High	High	2.3527
High	Master Protein	Q9QXY6	EH domain-containing protein 3 OS=Mus musculus OX=10090 GN=Ehd3 PE=1 SV=2	6	2	60.8	127816	300309	High	High	2.34955
High	Master Protein	P70195	Proteasome subunit beta type-7 OS=Mus musculus OX=10090 GN=Psmb7 PE=1 SV=1	7	2	29.9	581991	1.36571e+06	High	High	2.34661
High	Master Protein	A0A087WSF5	Leucine-rich repeat flightless-interacting protein 1 (Fragment) OS=Mus musculus OX=10090 GN=Lrrfip1 PE=1 SV=1	31	61	37	6.31434e+06	1.48017e+07	High	High	2.34414
High	Master Protein	Q52L67	Gpsn2 protein OS=Mus musculus OX=10090 GN=Tecr PE=1 SV=1	12	5	41.9	962474	2.24979e+06	High	High	2.33751
High	Master Protein	E0CZ90	Proteasome activator complex subunit 2 (Fragment) OS=Mus musculus OX=10090 GN=Psme2 PE=1 SV=1	22	3	18.7	242381	565734	High	High	2.33407
High	Master Protein	P35505	Fumarylacetoacetase OS=Mus musculus OX=10090 GN=Fah PE=1 SV=2	31	10	46.1	3.41248e+06	7.93932e+06	High	High	2.32656
High	Master Protein	P26443	Glutamate dehydrogenase 1, mitochondrial OS=Mus musculus OX=10090 GN=Glud1 PE=1 SV=1	31	62	61.3	1.67597e+07	3.89614e+07	High	High	2.32471
High	Master Protein	E9Q634	Unconventional myosin-Ie OS=Mus musculus OX=10090 GN=Myo1e PE=1 SV=1	17	34	126.7	6.64355e+06	1.53558e+07	High	High	2.31139
High	Master Protein	Q91V55	40S ribosomal protein S5 OS=Mus musculus OX=10090 GN=Rps5 PE=1 SV=1	56	23	22.9	2.40614e+07	5.55831e+07	High	High	2.31005
High	Master Protein	A0A498WGK2	Asparaginyl-tRNA synthetase OS=Mus musculus OX=10090 GN=Nars PE=4 SV=1	11	17	64.2	1.72505e+06	3.97e+06	High	High	2.30138
High	Master Protein	D3YVC9	Graves disease carrier protein homolog (Fragment) OS=Mus musculus OX=10090 GN=Slc25a16 PE=1 SV=1	4	2	34.9	289700	665105	High	High	2.29584
High	Master Protein	P47911	60S ribosomal protein L6 OS=Mus musculus OX=10090 GN=Rpl6 PE=1 SV=3	40	43	33.5	2.80465e+07	6.41974e+07	High	High	2.28896
High	Master Protein	E9QN52	Leucine-rich repeat flightless-interacting protein 2 OS=Mus musculus OX=10090 GN=Lrrfip2 PE=1 SV=1	52	136	47.1	10008498	2.27591e+07	High	High	2.27398
High	Master Protein	Q9D2R8	28S ribosomal protein S33, mitochondrial OS=Mus musculus OX=10090 GN=Mrps33 PE=1 SV=1	11	1	12.5	58393.3	132646	Peak Found	High	2.2716
High	Master Protein	Q9DBN5	Lon protease homolog 2, peroxisomal OS=Mus musculus OX=10090 GN=Lonp2 PE=1 SV=1	24	21	94.5	9.59404e+06	2.1745e+07	High	High	2.26651
High	Master Protein	P68373	Tubulin alpha-1C chain OS=Mus musculus OX=10090 GN=Tuba1c PE=1 SV=1	46	64	49.9	1.81988e+07	4.12381e+07	High	High	2.26598
High	Master Protein	O70305	Ataxin-2 OS=Mus musculus OX=10090 GN=Atxn2 PE=1 SV=1	5	5	136.4	304174	687050	High	High	2.25874
High	Master Protein	Q9CZX8	40S ribosomal protein S19 OS=Mus musculus OX=10090 GN=Rps19 PE=1 SV=3	61	30	16.1	8.90803e+06	2.00281e+07	High	High	2.24832
High	Master Protein	Q9D8N0	Elongation factor 1-gamma OS=Mus musculus OX=10090 GN=Eef1g PE=1 SV=3	17	21	50	2.56326e+06	5.75453e+06	High	High	2.24501
High	Master Protein	Q60598	Src substrate cortactin OS=Mus musculus OX=10090 GN=Cttn PE=1 SV=2	43	72	61.2	1.61545e+07	3.62616e+07	High	High	2.24468
High	Master Protein	Q5YD48	APOBEC1 complementation factor OS=Mus musculus OX=10090 GN=A1cf PE=1 SV=2	25	15	65.6	3.8407e+06	8.61353e+06	High	High	2.2427
High	Master Protein	Q9QZ06	Toll-interacting protein OS=Mus musculus OX=10090 GN=Tollip PE=1 SV=1	12	3	30.3	475041	1.0612e+06	High	High	2.2339
High	Master Protein	Q9WUR2	Enoyl-CoA delta isomerase 2, mitochondrial OS=Mus musculus OX=10090 GN=Eci2 PE=1 SV=2	19	12	43.2	828730	1.83176e+06	High	High	2.21032
High	Master Protein	Q923F1	Chloride channel, nucleotide-sensitive, 1A OS=Mus musculus OX=10090 GN=Clns1a PE=1 SV=1	33	14	26.5	1.79478e+06	3.96294e+06	High	High	2.20804
High	Master Protein	Q8JZU6	PX domain-containing protein 1 OS=Mus musculus OX=10090 GN=Pxdc1 PE=2 SV=2	7	2	26.4	39861.6	87820.7	High	High	2.20314
High	Master Protein	F8WJC2	Vacuolar protein sorting-associated protein VTA1 homolog OS=Mus musculus OX=10090 GN=Vta1 PE=1 SV=1	39	2	4.3	98491.7	214650	High	High	2.17937
High	Master Protein	P62806	Histone H4 OS=Mus musculus OX=10090 GN=H4c1 PE=1 SV=2	41	10	11.4	5.6742e+06	1.23347e+07	High	High	2.17381
High	Master Protein	Q8BH00	2-aminomuconic semialdehyde dehydrogenase OS=Mus musculus OX=10090 GN=Aldh8a1 PE=1 SV=1	33	18	53.6	4.6887e+06	1.01602e+07	High	High	2.16696
High	Master Protein	P63276	40S ribosomal protein S17 OS=Mus musculus OX=10090 GN=Rps17 PE=1 SV=2	52	9	15.5	1.0274e+07	2.22056e+07	High	High	2.16134
High	Master Protein	P17563	Methanethiol oxidase OS=Mus musculus OX=10090 GN=Selenbp1 PE=1 SV=2	31	28	52.5	6.61195e+06	1.42191e+07	High	High	2.15051
High	Master Protein	P0DP27	Calmodulin-2 OS=Mus musculus OX=10090 GN=Calm2 PE=1 SV=1	61	14	16.8	6.95238e+06	1.49215e+07	High	High	2.14624
High	Master Protein	P62281	40S ribosomal protein S11 OS=Mus musculus OX=10090 GN=Rps11 PE=1 SV=3	58	27	18.4	1.64445e+07	3.51446e+07	High	High	2.13716
High	Master Protein	Q6PER3	Microtubule-associated protein RP/EB family member 3 OS=Mus musculus OX=10090 GN=Mapre3 PE=1 SV=1	6	2	31.9	76803.1	163469	High	Peak Found	2.12842
High	Master Protein	Q3T9E4	T-cell-specific guanine nucleotide triphosphate-binding protein 2 OS=Mus musculus OX=10090 GN=Tgtp2 PE=1 SV=2	3	1	47.1	55056.4	116360	Peak Found	High	2.11348
High	Master Protein	P47963	60S ribosomal protein L13 OS=Mus musculus OX=10090 GN=Rpl13 PE=1 SV=3	39	38	24.3	2.7433e+07	5.75389e+07	High	High	2.09743
High	Master Protein	Q9Z2X1	Heterogeneous nuclear ribonucleoprotein F OS=Mus musculus OX=10090 GN=Hnrnpf PE=1 SV=3	34	18	45.7	5.71377e+06	1.19701e+07	High	High	2.09495
High	Master Protein	Q91X77	Cytochrome P450 2C50 OS=Mus musculus OX=10090 GN=Cyp2c50 PE=1 SV=2	86	359	55.7	1.91149e+09	3.99113e+09	High	High	2.08797
High	Master Protein	Q5XJF6	Ribosomal protein OS=Mus musculus OX=10090 GN=Rpl10a PE=1 SV=1	43	38	24.8	2.37857e+07	4.9214e+07	High	High	2.06906
High	Master Protein	E9Q906	Catenin delta-1 OS=Mus musculus OX=10090 GN=Ctnnd1 PE=1 SV=1	15	14	93.4	1.16922e+06	2.4185e+06	High	High	2.06847
High	Master Protein	Q924W7	Suppression of tumorigenicity 5 protein OS=Mus musculus OX=10090 GN=St5 PE=1 SV=1	14	19	126.8	564967	1.16299e+06	High	High	2.05851
High	Master Protein	Q99NF7	Ppm1b protein OS=Mus musculus OX=10090 GN=Ppm1b PE=1 SV=1	87	671	52.1	1.86567e+09	3.83876e+09	High	High	2.05758
High	Master Protein	O55022	Membrane-associated progesterone receptor component 1 OS=Mus musculus OX=10090 GN=Pgrmc1 PE=1 SV=4	41	35	21.7	7.96317e+06	1.63664e+07	High	High	2.05527
High	Master Protein	P49710	Hematopoietic lineage cell-specific protein OS=Mus musculus OX=10090 GN=Hcls1 PE=1 SV=2	44	45	54.2	1.31374e+07	2.68199e+07	High	High	2.04149
High	Master Protein	Q9CQ60	6-phosphogluconolactonase OS=Mus musculus OX=10090 GN=Pgls PE=1 SV=1	11	2	27.2	19959.4	40532.9	High	High	2.03076
High	Master Protein	Q497W9	DEAH (Asp-Glu-Ala-His) box polypeptide 15 OS=Mus musculus OX=10090 GN=Dhx15 PE=1 SV=1	18	23	79.9	2.49955e+06	5.07047e+06	High	High	2.02855
High	Master Protein	Q923B6	Metalloreductase STEAP4 OS=Mus musculus OX=10090 GN=Steap4 PE=1 SV=1	8	8	53	319241	646887	High	High	2.02633
High	Master Protein	P56399	Ubiquitin carboxyl-terminal hydrolase 5 OS=Mus musculus OX=10090 GN=Usp5 PE=1 SV=1	4	3	95.8	176395	357100	High	High	2.02444
High	Master Protein	Q9D7S7	60S ribosomal protein L22-like 1 OS=Mus musculus OX=10090 GN=Rpl22l1 PE=1 SV=1	10	1	14.5	41931.8	84728.8	Peak Found	High	2.02063
High	Master Protein	Q8VD75	Huntingtin-interacting protein 1 OS=Mus musculus OX=10090 GN=Hip1 PE=1 SV=2	20	18	115.1	2.88903e+06	5.7898e+06	High	High	2.00406
High	Master Protein	D3Z5J3	Sorbin and SH3 domain-containing protein 1 OS=Mus musculus OX=10090 GN=Sorbs1 PE=1 SV=1	7	13	103.9	526698	1.05346e+06	High	High	2.00011
High	Master Protein	Q9QXD6	Fructose-1,6-bisphosphatase 1 OS=Mus musculus OX=10090 GN=Fbp1 PE=1 SV=3	45	32	36.9	6.06128e+06	1.20651e+07	High	High	1.99052
High	Master Protein	P62908	40S ribosomal protein S3 OS=Mus musculus OX=10090 GN=Rps3 PE=1 SV=1	63	87	26.7	5.02054e+07	9.96134e+07	High	High	1.98412
High	Master Protein	P13020	Gelsolin OS=Mus musculus OX=10090 GN=Gsn PE=1 SV=3	42	75	85.9	2.38345e+07	4.70954e+07	High	High	1.97594
High	Master Protein	Q9ES97	Reticulon-3 OS=Mus musculus OX=10090 GN=Rtn3 PE=1 SV=2	4	2	103.8	121536	240017	High	High	1.97486
High	Master Protein	Q8VDJ3	Vigilin OS=Mus musculus OX=10090 GN=Hdlbp PE=1 SV=1	29	55	141.7	7.41029e+06	1.46106e+07	High	High	1.97167
High	Master Protein	P54071	Isocitrate dehydrogenase [NADP], mitochondrial OS=Mus musculus OX=10090 GN=Idh2 PE=1 SV=3	20	8	50.9	462862	903291	High	High	1.95153
High	Master Protein	P29341	Polyadenylate-binding protein 1 OS=Mus musculus OX=10090 GN=Pabpc1 PE=1 SV=2	27	32	70.6	1.73024e+07	3.28998e+07	High	High	1.90145
High	Master Protein	Q9WU79	Proline dehydrogenase 1, mitochondrial OS=Mus musculus OX=10090 GN=Prodh PE=1 SV=2	17	12	68	2.48637e+06	4.72397e+06	Peak Found	High	1.89995
High	Master Protein	Q9EQK5	Major vault protein OS=Mus musculus OX=10090 GN=Mvp PE=1 SV=4	70	203	95.9	2.88548e+06	5463384	High	High	1.8934
High	Master Protein	Q9CZM2	60S ribosomal protein L15 OS=Mus musculus OX=10090 GN=Rpl15 PE=1 SV=4	40	27	24.1	1.80574e+07	3.40501e+07	High	High	1.88566
High	Master Protein	E9Q1S3	Protein transport protein SEC23 OS=Mus musculus OX=10090 GN=Sec23a PE=1 SV=1	10	5	82.9	754510	1.42118e+06	Peak Found	High	1.88359
High	Master Protein	Q8BP48	Methionine aminopeptidase 1 OS=Mus musculus OX=10090 GN=Metap1 PE=1 SV=1	6	3	43.2	24789.7	46684.2	High	High	1.88321
High	Master Protein	P49443	Protein phosphatase 1A OS=Mus musculus OX=10090 GN=Ppm1a PE=1 SV=1	28	133	42.4	1.34603e+06	2.53332e+06	High	High	1.88206
High	Master Protein	Q6P9N1	Hyccin OS=Mus musculus OX=10090 GN=Fam126a PE=1 SV=3	5	2	57.3	368907	693564	Peak Found	High	1.88005
High	Master Protein	P09405	Nucleolin OS=Mus musculus OX=10090 GN=Ncl PE=1 SV=2	13	16	76.7	4.33095e+06	8.10327e+06	High	High	1.87102
High	Master Protein	O88342	WD repeat-containing protein 1 OS=Mus musculus OX=10090 GN=Wdr1 PE=1 SV=3	22	21	66.4	4.01958e+06	7.49685e+06	High	High	1.86508
High	Master Protein	Q9D0I9	Arginine--tRNA ligase, cytoplasmic OS=Mus musculus OX=10090 GN=Rars PE=1 SV=2	24	18	75.6	2.59999e+06	4.8436e+06	High	High	1.86293
High	Master Protein	A2AJ72	Far upstream element (FUSE)-binding protein 3 OS=Mus musculus OX=10090 GN=Fubp3 PE=1 SV=1	3	1	61.4	30276.4	56095.7	Peak Found	High	1.85278
High	Master Protein	Q8K154	UDP-glucuronosyltransferase OS=Mus musculus OX=10090 GN=Ugt2b34 PE=1 SV=1	15	7	60.8	1.29887e+06	2.40111e+06	High	High	1.84861
High	Master Protein	Q9R0Q9	Mannose-P-dolichol utilization defect 1 protein OS=Mus musculus OX=10090 GN=Mpdu1 PE=1 SV=1	4	2	26.5	341455	630733	High	High	1.84719
High	Master Protein	Q8R0Y6	Cytosolic 10-formyltetrahydrofolate dehydrogenase OS=Mus musculus OX=10090 GN=Aldh1l1 PE=1 SV=1	68	184	98.6	1.96293e+08	3.61283e+08	High	High	1.84053
High	Master Protein	Q9CXW4	60S ribosomal protein L11 OS=Mus musculus OX=10090 GN=Rpl11 PE=1 SV=4	35	45	20.2	1.86122e+07	3.41475e+07	High	High	1.83468
High	Master Protein	Q6ZWN5	40S ribosomal protein S9 OS=Mus musculus OX=10090 GN=Rps9 PE=1 SV=3	56	19	22.6	2.00542e+07	3.67803e+07	High	High	1.83405
High	Master Protein	P46978	Dolichyl-diphosphooligosaccharide--protein glycosyltransferase subunit STT3A OS=Mus musculus OX=10090 GN=Stt3a PE=1 SV=1	4	4	80.5	1.79991e+06	3.29163e+06	High	High	1.82877
High	Master Protein	Q9DBR0	A-kinase anchor protein 8 OS=Mus musculus OX=10090 GN=Akap8 PE=1 SV=1	11	3	76.2	308152	557720	High	High	1.80989
High	Master Protein	P32233	Developmentally-regulated GTP-binding protein 1 OS=Mus musculus OX=10090 GN=Drg1 PE=1 SV=1	8	5	40.5	651444	1.17213e+06	High	High	1.79928
High	Master Protein	Q9D0E1	Heterogeneous nuclear ribonucleoprotein M OS=Mus musculus OX=10090 GN=Hnrnpm PE=1 SV=3	24	39	77.6	7.48396e+06	1.34307e+07	High	High	1.79459
High	Master Protein	P21614	Vitamin D-binding protein OS=Mus musculus OX=10090 GN=Gc PE=1 SV=2	9	3	53.6	289740	517667	High	High	1.78666
High	Master Protein	O09173	Homogentisate 1,2-dioxygenase OS=Mus musculus OX=10090 GN=Hgd PE=1 SV=2	24	32	49.9	2.98483e+06	5.29227e+06	High	High	1.77306
High	Master Protein	Q8R3V2	Aminoacyl tRNA synthase complex-interacting multifunctional protein 2 OS=Mus musculus OX=10090 GN=Aimp2 PE=1 SV=1	12	6	31.1	1.37871e+06	2.44086e+06	High	High	1.7704
High	Master Protein	A0A0R4J039	Histidine-rich glycoprotein OS=Mus musculus OX=10090 GN=Hrg PE=1 SV=1	5	2	60.4	246070	434013	High	High	1.76378
High	Master Protein	A0A1B0GR18	MOB kinase activator 2 OS=Mus musculus OX=10090 GN=Mob2 PE=1 SV=1	35	11	30.2	4.43245e+06	7.81004e+06	High	High	1.76202
High	Master Protein	Q64523	Histone H2A type 2-C OS=Mus musculus OX=10090 GN=Hist2h2ac PE=1 SV=3	30	5	14	28055372	4.9428e+07	Not Found	High	1.7618
High	Master Protein	E9Q7C8	Cytochrome P450 2C40 OS=Mus musculus OX=10090 GN=Cyp2c40 PE=1 SV=1	70	191	59.1	4.6711e+08	8.20123e+08	Peak Found	High	1.75574
High	Master Protein	P20152	Vimentin OS=Mus musculus OX=10090 GN=Vim PE=1 SV=3	37	31	53.7	9.96979e+06	1.74588e+07	High	High	1.75117
High	Master Protein	P60766	Cell division control protein 42 homolog OS=Mus musculus OX=10090 GN=Cdc42 PE=1 SV=2	9	3	21.2	571823	997291	High	High	1.74405
High	Master Protein	Q501J6	Probable ATP-dependent RNA helicase DDX17 OS=Mus musculus OX=10090 GN=Ddx17 PE=1 SV=1	21	41	72.4	1.4386e+06	2.50741e+06	High	High	1.74295
High	Master Protein	Q4VC33	E3 ubiquitin-protein transferase MAEA OS=Mus musculus OX=10090 GN=Maea PE=1 SV=1	9	2	45.3	164646	285567	High	High	1.73444
High	Master Protein	P62751	60S ribosomal protein L23a OS=Mus musculus OX=10090 GN=Rpl23a PE=1 SV=1	23	10	17.7	1.00951e+07	1.73922e+07	High	High	1.72283
High	Master Protein	P25444	40S ribosomal protein S2 OS=Mus musculus OX=10090 GN=Rps2 PE=1 SV=3	46	34	31.2	2.76777e+07	4.75703e+07	High	High	1.71872
High	Master Protein	P32921	Tryptophan--tRNA ligase, cytoplasmic OS=Mus musculus OX=10090 GN=Wars PE=1 SV=2	9	4	54.3	108892	187028	High	High	1.71756
High	Master Protein	Q8BG81	Polymerase delta-interacting protein 3 OS=Mus musculus OX=10090 GN=Poldip3 PE=1 SV=1	12	7	46.1	693859	1.1812e+06	High	High	1.70236
High	Master Protein	P63325	40S ribosomal protein S10 OS=Mus musculus OX=10090 GN=Rps10 PE=1 SV=1	19	5	18.9	1.5911e+06	2.7048e+06	High	High	1.69995
High	Master Protein	E9Q8F0	RNA-binding protein 39 OS=Mus musculus OX=10090 GN=Rbm39 PE=1 SV=1	13	7	47	992945	1.68704e+06	High	High	1.69903
High	Master Protein	Q9Z1K6	E3 ubiquitin-protein ligase ARIH2 OS=Mus musculus OX=10090 GN=Arih2 PE=1 SV=1	22	10	57.7	2.20502e+06	3.73853e+06	High	High	1.69546
High	Master Protein	Q9JJ28	Protein flightless-1 homolog OS=Mus musculus OX=10090 GN=Flii PE=1 SV=1	56	277	144.7	5.74273e+08	9.72164e+08	High	High	1.69286
High	Master Protein	P40124	Adenylyl cyclase-associated protein 1 OS=Mus musculus OX=10090 GN=Cap1 PE=1 SV=4	24	11	51.5	321865	543372	High	High	1.6882
High	Master Protein	Q61656	Probable ATP-dependent RNA helicase DDX5 OS=Mus musculus OX=10090 GN=Ddx5 PE=1 SV=2	29	36	69.2	1.18469e+07	1.99136e+07	High	High	1.68091
High	Master Protein	E9Q7Q3	Tropomyosin alpha-3 chain OS=Mus musculus OX=10090 GN=Tpm3 PE=1 SV=1	54	55	28.7	4.91494e+06	8.26146e+06	High	High	1.68089
High	Master Protein	Q99ME2	WD repeat-containing protein 6 OS=Mus musculus OX=10090 GN=Wdr6 PE=1 SV=1	1	1	121.8	25469.7	42794.3	High	Peak Found	1.6802
High	Master Protein	Q921R2	40S ribosomal protein S13 OS=Mus musculus OX=10090 GN=Rps13 PE=1 SV=1	54	19	16.1	3.27866e+07	5.50588e+07	High	High	1.67931
High	Master Protein	B7ZNL2	Nap1l4 protein OS=Mus musculus OX=10090 GN=Nap1l4 PE=1 SV=1	5	2	43.9	42405.9	71202.8	High	High	1.67908
High	Master Protein	P32067	Lupus La protein homolog OS=Mus musculus OX=10090 GN=Ssb PE=1 SV=1	5	2	47.7	1.23106e+06	2.06453e+06	High	High	1.67703
High	Master Protein	O88532	Zinc finger RNA-binding protein OS=Mus musculus OX=10090 GN=Zfr PE=1 SV=2	4	4	116.8	66887	112049	High	High	1.67521
High	Master Protein	Q99JB2	Stomatin-like protein 2, mitochondrial OS=Mus musculus OX=10090 GN=Stoml2 PE=1 SV=1	17	5	38.4	653204	1.08658e+06	High	High	1.66346
High	Master Protein	Q5SUF2	Luc7-like protein 3 OS=Mus musculus OX=10090 GN=Luc7l3 PE=1 SV=1	11	6	51.4	243594	405114	High	High	1.66307
High	Master Protein	Q61166	Microtubule-associated protein RP/EB family member 1 OS=Mus musculus OX=10090 GN=Mapre1 PE=1 SV=3	6	2	30	58769.1	97719.2	High	High	1.66276
High	Master Protein	A0A0R4IZY9	tRNA-dihydrouridine(47) synthase [NAD(P)(+)] OS=Mus musculus OX=10090 GN=Dus3l PE=1 SV=1	3	2	71.1	27781.8	46058.2	High	High	1.65785
High	Master Protein	D3Z2H9	Tropomyosin 3, related sequence 7 OS=Mus musculus OX=10090 GN=Tpm3-rs7 PE=3 SV=1	66	50	29	2.80977e+07	4.6201e+07	High	High	1.6443
High	Master Protein	Q9EQJ0	Two pore calcium channel protein 1 OS=Mus musculus OX=10090 GN=Tpcn1 PE=1 SV=1	5	2	94.4	28575.3	46610.7	High	High	1.63115
High	Master Protein	O08856	RNA polymerase II elongation factor ELL OS=Mus musculus OX=10090 GN=Ell PE=2 SV=2	8	4	67.1	908939	1.48023e+06	High	High	1.62852
High	Master Protein	Q9CPN8	Insulin-like growth factor 2 mRNA-binding protein 3 OS=Mus musculus OX=10090 GN=Igf2bp3 PE=1 SV=1	10	7	63.5	959716	1.55744e+06	High	High	1.62281
High	Master Protein	O09172	Glutamate--cysteine ligase regulatory subunit OS=Mus musculus OX=10090 GN=Gclm PE=1 SV=1	10	3	30.5	392618	636242	Peak Found	High	1.62051
High	Master Protein	Q920A5	Retinoid-inducible serine carboxypeptidase OS=Mus musculus OX=10090 GN=Scpep1 PE=1 SV=2	3	1	50.9	63003.7	101653	Peak Found	High	1.61345
High	Master Protein	P62911	60S ribosomal protein L32 OS=Mus musculus OX=10090 GN=Rpl32 PE=1 SV=2	21	7	15.9	2587122	4.15481e+06	High	High	1.60596
High	Master Protein	Q80X80	Phospholipid transfer protein C2CD2L OS=Mus musculus OX=10090 GN=C2cd2l PE=1 SV=3	8	3	76.3	344996	554013	Peak Found	High	1.60586
High	Master Protein	A0A1L1SSF8	RIKEN cDNA 4931406C07 gene OS=Mus musculus OX=10090 GN=4931406C07Rik PE=1 SV=1	9	3	31.3	716294	1.14601e+06	High	High	1.59991
High	Master Protein	Q62167	ATP-dependent RNA helicase DDX3X OS=Mus musculus OX=10090 GN=Ddx3x PE=1 SV=3	44	62	73.1	2.44773e+07	3.89941e+07	High	High	1.59307
High	Master Protein	Q9QXF8	Glycine N-methyltransferase OS=Mus musculus OX=10090 GN=Gnmt PE=1 SV=3	37	32	32.7	8.9886e+06	1.42932e+07	High	High	1.59015
High	Master Protein	Q8R5H1	Ubiquitin carboxyl-terminal hydrolase 15 OS=Mus musculus OX=10090 GN=Usp15 PE=1 SV=1	13	15	112.3	1.34115e+06	2.12372e+06	High	High	1.58351
High	Master Protein	A0A0G2JE46	HCLS1-associated protein X-1 OS=Mus musculus OX=10090 GN=Hax1 PE=1 SV=1	4	2	22.2	82116.3	129956	High	High	1.58258
High	Master Protein	Q505D1	Serine/threonine-protein phosphatase 6 regulatory ankyrin repeat subunit A OS=Mus musculus OX=10090 GN=Ankrd28 PE=1 SV=1	15	16	112.8	4.96444e+06	7.84663e+06	High	High	1.58057
High	Master Protein	P17426	AP-2 complex subunit alpha-1 OS=Mus musculus OX=10090 GN=Ap2a1 PE=1 SV=1	36	52	107.6	7954373	1.24935e+07	High	High	1.57064
High	Master Protein	P62196	26S proteasome regulatory subunit 8 OS=Mus musculus OX=10090 GN=Psmc5 PE=1 SV=1	31	20	45.6	3.12682e+06	4.90905e+06	High	High	1.56998
High	Master Protein	Q8BZW2	Ankyrin repeat domain-containing protein SOWAHB OS=Mus musculus OX=10090 GN=Sowahb PE=1 SV=1	3	2	83.5	22382.1	34996.7	High	High	1.5636
High	Master Protein	Q9JKV1	Proteasomal ubiquitin receptor ADRM1 OS=Mus musculus OX=10090 GN=Adrm1 PE=1 SV=2	8	3	42	1.27845e+06	1.99201e+06	High	High	1.55815
High	Master Protein	P20029	Endoplasmic reticulum chaperone BiP OS=Mus musculus OX=10090 GN=Hspa5 PE=1 SV=3	60	220	72.4	1.21327e+08	1.88347e+08	High	High	1.55239
High	Master Protein	Q9CQM8	60S ribosomal protein L21 OS=Mus musculus OX=10090 GN=Rpl21 PE=1 SV=1	28	8	18.6	8088697	1.24387e+07	High	High	1.53778
High	Master Protein	Q9QXS6	Drebrin OS=Mus musculus OX=10090 GN=Dbn1 PE=1 SV=4	14	30	77.2	1.63786e+06	2.49664e+06	High	High	1.52433
High	Master Protein	Q8CHQ9	N-acetyltransferase family 8 member 2 OS=Mus musculus OX=10090 GN=Nat8f2 PE=1 SV=1	16	13	26.4	6.14333e+06	9.34202e+06	High	High	1.52068
High	Master Protein	O55222	Integrin-linked protein kinase OS=Mus musculus OX=10090 GN=Ilk PE=1 SV=2	4	2	51.3	500175	759127	Peak Found	High	1.51772
High	Master Protein	Q3TML0	Protein disulfide-isomerase A6 OS=Mus musculus OX=10090 GN=Pdia6 PE=1 SV=1	29	17	48.7	6.46026e+06	9.75533e+06	High	High	1.51005
High	Master Protein	Q8BLF1	Neutral cholesterol ester hydrolase 1 OS=Mus musculus OX=10090 GN=Nceh1 PE=1 SV=1	10	3	45.7	220148	328452	High	High	1.49196
High	Master Protein	Q569X9	Cytochrome P450, family 2, subfamily c, polypeptide 67 OS=Mus musculus OX=10090 GN=Cyp2c67 PE=1 SV=1	70	212	56.1	6.07877e+07	9.04902e+07	High	High	1.48863
High	Master Protein	F7B6A4	Potassium channel tetramerisation domain-containing 17 (Fragment) OS=Mus musculus OX=10090 GN=Kctd17 PE=1 SV=1	58	12	23.6	802619	1192320	High	High	1.48554
High	Master Protein	P63323	40S ribosomal protein S12 OS=Mus musculus OX=10090 GN=Rps12 PE=1 SV=2	57	11	14.5	5.14207e+06	7.62483e+06	High	High	1.48283
High	Master Protein	P61255	60S ribosomal protein L26 OS=Mus musculus OX=10090 GN=Rpl26 PE=1 SV=1	38	13	17.2	8.27154e+06	1.22416e+07	High	High	1.47996
High	Master Protein	P11531	Dystrophin OS=Mus musculus OX=10090 GN=Dmd PE=1 SV=3	1	2	425.6	181721	268789	Peak Found	High	1.47913
High	Master Protein	Q9Z2M7	Phosphomannomutase 2 OS=Mus musculus OX=10090 GN=Pmm2 PE=1 SV=1	7	2	27.6	184501	272431	High	High	1.47658
High	Master Protein	P97351	40S ribosomal protein S3a OS=Mus musculus OX=10090 GN=Rps3a PE=1 SV=3	63	45	29.9	3.996e+07	5.888e+07	High	High	1.47347
High	Master Protein	P12970	60S ribosomal protein L7a OS=Mus musculus OX=10090 GN=Rpl7a PE=1 SV=2	42	52	30	5.67602e+07	8.32325e+07	High	High	1.46639
High	Master Protein	A0A2I3BPG9	Ribosomal protein L36A, pseudogene 1 OS=Mus musculus OX=10090 GN=Rpl36a-ps1 PE=3 SV=1	18	14	12.4	2.19003e+06	3.20202e+06	High	High	1.46209
High	Master Protein	D3Z158	Glutamine--tRNA ligase OS=Mus musculus OX=10090 GN=Qars PE=1 SV=2	7	7	85	1.30312e+06	1.90442e+06	High	High	1.46144
High	Master Protein	A0A1L1SQA8	40S ribosomal protein S25 OS=Mus musculus OX=10090 GN=Rps25 PE=1 SV=1	40	10	10.3	1.52064e+07	2.2218e+07	High	High	1.46109
High	Master Protein	P14148	60S ribosomal protein L7 OS=Mus musculus OX=10090 GN=Rpl7 PE=1 SV=2	47	41	31.4	5.48107e+07	7.98749e+07	High	High	1.45729
High	Master Protein	Q91VJ4	Serine/threonine-protein kinase 38 OS=Mus musculus OX=10090 GN=Stk38 PE=1 SV=1	65	222	54.1	1.62502e+08	2.36799e+08	High	High	1.45721
High	Master Protein	O88685	26S proteasome regulatory subunit 6A OS=Mus musculus OX=10090 GN=Psmc3 PE=1 SV=2	20	8	49.5	2.51487e+06	3.65863e+06	Not Found	High	1.4548
High	Master Protein	F8WJ41	40S ribosomal protein S15a (Fragment) OS=Mus musculus OX=10090 GN=Rps15a PE=1 SV=1	39	12	12.3	2.17283e+07	3.13712e+07	High	High	1.44379
High	Master Protein	A0A1D5RM85	60S ribosomal protein L18a (Fragment) OS=Mus musculus OX=10090 GN=Rpl18a PE=1 SV=1	36	36	24.6	1.19512e+07	1.72492e+07	High	High	1.44331
High	Master Protein	P62855	40S ribosomal protein S26 OS=Mus musculus OX=10090 GN=Rps26 PE=1 SV=3	50	8	13	1.17475e+07	1.69047e+07	High	High	1.43901
High	Master Protein	A0A0R4J0Q6	E3 ubiquitin-protein ligase TRIM56 OS=Mus musculus OX=10090 GN=Trim56 PE=1 SV=1	6	7	79.5	455743	655562	High	High	1.43845
High	Master Protein	Q3THE2	Myosin regulatory light chain 12B OS=Mus musculus OX=10090 GN=Myl12b PE=1 SV=2	41	15	19.8	2.79802e+06	4.02111e+06	Not Found	High	1.43713
High	Master Protein	Q6ZWY3	40S ribosomal protein S27-like OS=Mus musculus OX=10090 GN=Rps27l PE=1 SV=3	40	24	9.5	5.25883e+06	7.51e+06	High	High	1.42807
High	Master Protein	P62242	40S ribosomal protein S8 OS=Mus musculus OX=10090 GN=Rps8 PE=1 SV=2	50	53	24.2	2.60888e+07	3.72364e+07	High	High	1.4273
High	Master Protein	E9Q175	Unconventional myosin-VI OS=Mus musculus OX=10090 GN=Myo6 PE=1 SV=1	28	78	144.7	1.81717e+07	2.58584e+07	High	High	1.42301
High	Master Protein	Q3U2V3	8-oxo-dGDP phosphatase NUDT18 OS=Mus musculus OX=10090 GN=Nudt18 PE=1 SV=1	5	2	35.7	50014.9	70852.6	High	High	1.41663
High	Master Protein	Q5SRX1	TOM1-like protein 2 OS=Mus musculus OX=10090 GN=Tom1l2 PE=1 SV=1	18	5	55.6	630408	891910	High	High	1.41481
High	Master Protein	Q8VCQ8	Caldesmon 1 OS=Mus musculus OX=10090 GN=Cald1 PE=1 SV=1	64	155	60.4	9.01967e+07	1.27571e+08	High	High	1.41437
High	Master Protein	D6RCW9	Thymidylate synthase OS=Mus musculus OX=10090 GN=Tyms PE=1 SV=1	25	4	16.3	1.00098e+06	1.41178e+06	High	High	1.4104
High	Master Protein	Q7TMM9	Tubulin beta-2A chain OS=Mus musculus OX=10090 GN=Tubb2a PE=1 SV=1	65	122	49.9	4.62005e+07	6.50902e+07	Peak Found	High	1.40886
Medium	Master Protein	Q9R2A2	Magea2 protein OS=Mus musculus OX=10090 GN=Magea2 PE=2 SV=1	13	1	35.9	30741.4	43252.5	Peak Found	High	1.40698
Medium	Master Protein	Q8BXL7	ADP-ribosylation factor-related protein 1 OS=Mus musculus OX=10090 GN=Arfrp1 PE=1 SV=2	5	1	22.6	37735.2	53082.9	Peak Found	High	1.40672
High	Master Protein	Q9CQ62	2,4-dienoyl-CoA reductase, mitochondrial OS=Mus musculus OX=10090 GN=Decr1 PE=1 SV=1	31	10	36.2	7.60294e+06	1.06736e+07	High	High	1.40387
High	Master Protein	A0A5F8MQ25	Serine/threonine-protein phosphatase 6 regulatory subunit 2 OS=Mus musculus OX=10090 GN=Ppp6r2 PE=4 SV=1	7	4	103.4	312833	438919	High	High	1.40305
High	Master Protein	O70589	Peripheral plasma membrane protein CASK OS=Mus musculus OX=10090 GN=Cask PE=1 SV=2	2	2	105	15762.8	22059.7	High	High	1.39948
High	Master Protein	Q9D8C4	Interferon-induced 35 kDa protein homolog OS=Mus musculus OX=10090 GN=Ifi35 PE=1 SV=3	21	5	31.9	2.04176e+06	2.84449e+06	High	High	1.39316
High	Master Protein	A0A1W2P6F6	Myosin light polypeptide 6 OS=Mus musculus OX=10090 GN=Myl6 PE=1 SV=1	61	38	17	2.19583e+07	3.05793e+07	High	High	1.39261
High	Master Protein	Q80T06	Elongation factor 1-delta OS=Mus musculus OX=10090 GN=Eef1d PE=1 SV=1	33	11	31.3	5.04148e+06	6.98861e+06	High	High	1.38622
High	Master Protein	Q64516	Glycerol kinase OS=Mus musculus OX=10090 GN=Gk PE=1 SV=2	14	7	61.2	203690	281982	High	High	1.38437
High	Master Protein	Q5SVG5	AP complex subunit beta OS=Mus musculus OX=10090 GN=Ap1b1 PE=1 SV=1	37	64	101.1	2.30653e+07	3.1889e+07	High	High	1.38255
High	Master Protein	Q80VC9	Calmodulin-regulated spectrin-associated protein 3 OS=Mus musculus OX=10090 GN=Camsap3 PE=1 SV=1	19	20	135.1	3.50931e+06	4.84023e+06	High	High	1.37925
High	Master Protein	Q5U458	DnaJ homolog subfamily C member 11 OS=Mus musculus OX=10090 GN=Dnajc11 PE=1 SV=2	7	4	63.2	337256	464633	High	High	1.37769
High	Master Protein	Q9EPL8	Importin-7 OS=Mus musculus OX=10090 GN=Ipo7 PE=1 SV=2	2	3	119.4	262420	361476	High	High	1.37747
High	Master Protein	A0A0R4J050	Aminoacylase-1 OS=Mus musculus OX=10090 GN=Acy1 PE=1 SV=1	5	2	45.8	50654.4	69317.8	High	High	1.36844
High	Master Protein	D6RI83	U1 small nuclear ribonucleoprotein A OS=Mus musculus OX=10090 GN=Snrpa PE=1 SV=1	30	2	5	53610	73066.6	High	High	1.36293
High	Master Protein	A2A998	Complement component C8 alpha chain OS=Mus musculus OX=10090 GN=C8a PE=1 SV=1	6	2	61	136460	185419	High	High	1.35878
High	Master Protein	Q02013	Aquaporin-1 OS=Mus musculus OX=10090 GN=Aqp1 PE=1 SV=3	16	8	28.8	5.95546e+06	8.06869e+06	High	High	1.35484
High	Master Protein	A2APT9	Kelch domain-containing protein 7A OS=Mus musculus OX=10090 GN=Klhdc7a PE=1 SV=3	3	2	83.5	134173	180852	High	High	1.3479
High	Master Protein	O88456	Calpain small subunit 1 OS=Mus musculus OX=10090 GN=Capns1 PE=1 SV=1	3	2	28.4	83007.2	111782	High	High	1.34666
High	Master Protein	Q9CQE8	RNA transcription, translation and transport factor protein OS=Mus musculus OX=10090 GN=RTRAF PE=1 SV=1	23	7	28.1	1.6047e+06	2.15234e+06	High	High	1.34127
High	Master Protein	Q9JJW0	Peroxisomal membrane protein 4 OS=Mus musculus OX=10090 GN=Pxmp4 PE=1 SV=3	11	5	24.2	2.23395e+06	2.98592e+06	High	High	1.33661
High	Master Protein	Q5SV80	Unconventional myosin-XIX OS=Mus musculus OX=10090 GN=Myo19 PE=1 SV=1	5	3	108	116669	155910	High	High	1.33634
High	Master Protein	Q3UPF5	Zinc finger CCCH-type antiviral protein 1 OS=Mus musculus OX=10090 GN=Zc3hav1 PE=1 SV=1	12	9	106.6	1.44257e+06	1.91878e+06	High	High	1.33011
High	Master Protein	B1ASP2	Tyrosine-protein kinase OS=Mus musculus OX=10090 GN=Jak1 PE=1 SV=1	53	272	133.3	2.18721e+08	289581652	High	High	1.32398
High	Master Protein	A0A1L1SRX5	Peptidyl-prolyl cis-trans isomerase A OS=Mus musculus OX=10090 GN=Ppia PE=1 SV=1	48	2	4.6	211417	278490	High	High	1.31726
High	Master Protein	E9Q3C1	C2 domain-containing protein 2 OS=Mus musculus OX=10090 GN=C2cd2 PE=1 SV=1	17	11	76.5	2.44409e+06	3.21247e+06	High	High	1.31439
High	Master Protein	E9Q4M2	Hormone-sensitive lipase OS=Mus musculus OX=10090 GN=Lipe PE=1 SV=1	1	1	117.2	41585.7	54338.4	Peak Found	High	1.30666
High	Master Protein	A2A9V9	BTB/POZ domain-containing protein KCTD2 OS=Mus musculus OX=10090 GN=Kctd2 PE=1 SV=1	45	45	36.1	1.82183e+07	2.37298e+07	High	High	1.30253
High	Master Protein	Q9CY58	Plasminogen activator inhibitor 1 RNA-binding protein OS=Mus musculus OX=10090 GN=Serbp1 PE=1 SV=2	31	17	44.7	3.67991e+06	4.71861e+06	High	High	1.28226
High	Master Protein	Q8CIV8	Tubulin-specific chaperone E OS=Mus musculus OX=10090 GN=Tbce PE=1 SV=1	2	2	59	135138	172583	High	High	1.27709
High	Master Protein	Q9ET54	Palladin OS=Mus musculus OX=10090 GN=Palld PE=1 SV=2	6	7	152	1.14103e+06	1.45673e+06	High	High	1.27668
High	Master Protein	A0A494BA05	Programmed cell death protein 4 OS=Mus musculus OX=10090 GN=Pdcd4 PE=1 SV=1	8	2	35.3	901578	1.14633e+06	High	High	1.27147
High	Master Protein	Q8CGC6	RNA-binding protein 28 OS=Mus musculus OX=10090 GN=Rbm28 PE=1 SV=4	1	1	84.2	98832.5	125177	High	Peak Found	1.26656
High	Master Protein	E9PYD1	Family with sequence similarity 98, member C OS=Mus musculus OX=10090 GN=Fam98c PE=1 SV=1	7	4	37.2	201468	254418	High	High	1.26282
High	Master Protein	Q9JHJ0	Tropomodulin-3 OS=Mus musculus OX=10090 GN=Tmod3 PE=1 SV=1	64	255	39.5	9.61387e+08	1.2088e+09	High	High	1.25735
High	Master Protein	G5E8R3	Pyruvate carboxylase OS=Mus musculus OX=10090 GN=Pcx PE=1 SV=1	27	44	129.6	1.24267e+07	1.55431e+07	High	High	1.25079
High	Master Protein	A2AMW0	F-actin-capping protein subunit beta OS=Mus musculus OX=10090 GN=Capzb PE=1 SV=1	76	155	29.3	1.63198e+08	2.02284e+08	High	High	1.2395
Medium	Master Protein	P59941	NAD-dependent protein deacetylase sirtuin-6 OS=Mus musculus OX=10090 GN=Sirt6 PE=1 SV=1	2	1	36.9	27764.2	34408.6	High	Peak Found	1.23931
High	Master Protein	D3YV62	Volume-regulated anion channel subunit LRRC8D (Fragment) OS=Mus musculus OX=10090 GN=Lrrc8d PE=1 SV=1	19	2	10.3	15719.7	19382.7	High	High	1.23302
High	Master Protein	Q64727	Vinculin OS=Mus musculus OX=10090 GN=Vcl PE=1 SV=4	7	9	116.6	2.26241e+06	2.76472e+06	High	High	1.22203
High	Master Protein	Q99J09	Methylosome protein 50 OS=Mus musculus OX=10090 GN=Wdr77 PE=1 SV=1	41	59	36.9	2.40312e+07	2.91217e+07	High	High	1.21183
High	Master Protein	P19253	60S ribosomal protein L13a OS=Mus musculus OX=10090 GN=Rpl13a PE=1 SV=4	40	36	23.4	3.86011e+07	4.66739e+07	High	High	1.20913
High	Master Protein	Q8C3V4	Signal transducer and activator of transcription OS=Mus musculus OX=10090 GN=Stat1 PE=1 SV=1	7	4	87.3	446662	535925	Peak Found	High	1.19985
High	Master Protein	A0A494B9P4	WD repeat-containing protein 7 OS=Mus musculus OX=10090 GN=Wdr7 PE=1 SV=1	3	2	53.8	50835.3	60892.2	High	High	1.19783
High	Master Protein	E9PXC3	Cytochrome P450, family 2, subfamily c, polypeptide 69 OS=Mus musculus OX=10090 GN=Cyp2c69 PE=1 SV=1	71	178	56.1	3.89239e+07	4.62908e+07	High	High	1.18927
High	Master Protein	Q8VHM5	Heterogeneous nuclear ribonucleoprotein R OS=Mus musculus OX=10090 GN=Hnrnpr PE=1 SV=1	8	13	70.8	504104	598318	High	High	1.18689
High	Master Protein	P43277	Histone H1.3 OS=Mus musculus OX=10090 GN=H1-3 PE=1 SV=2	34	29	22.1	1698327	2.00219e+06	High	High	1.17892
High	Master Protein	Q9JK38	Glucosamine 6-phosphate N-acetyltransferase OS=Mus musculus OX=10090 GN=Gnpnat1 PE=1 SV=1	74	79	20.8	1.20249e+08	1.41358e+08	High	High	1.17555
High	Master Protein	Q60902	Epidermal growth factor receptor substrate 15-like 1 OS=Mus musculus OX=10090 GN=Eps15l1 PE=1 SV=3	4	4	99.2	763395	893249	High	High	1.1701
High	Master Protein	P01029	Complement C4-B OS=Mus musculus OX=10090 GN=C4b PE=1 SV=3	2	2	192.8	91890.7	106606	High	High	1.16014
High	Master Protein	E9Q1W0	Calcium/calmodulin-dependent protein kinase type II subunit delta OS=Mus musculus OX=10090 GN=Camk2d PE=1 SV=2	17	10	57.7	630253	725780	High	High	1.15157
High	Master Protein	Q8C2Q7	Heterogeneous nuclear ribonucleoprotein H OS=Mus musculus OX=10090 GN=Hnrnph1 PE=1 SV=1	22	12	51.2	5.54776e+06	6.37269e+06	High	High	1.1487
High	Master Protein	A0A0B4J1E2	SNW domain-containing protein 1 OS=Mus musculus OX=10090 GN=Snw1 PE=1 SV=1	14	6	61.4	730468	831747	High	High	1.13865
High	Master Protein	Q7M6Y3	Phosphatidylinositol-binding clathrin assembly protein OS=Mus musculus OX=10090 GN=Picalm PE=1 SV=1	33	39	71.5	3.69054e+07	4.19282e+07	High	High	1.1361
High	Master Protein	Q8K0E8	Fibrinogen beta chain OS=Mus musculus OX=10090 GN=Fgb PE=1 SV=1	37	66	54.7	1.5811e+07	1.78805e+07	High	High	1.13089
High	Master Protein	Q9D051	Pyruvate dehydrogenase E1 component subunit beta, mitochondrial OS=Mus musculus OX=10090 GN=Pdhb PE=1 SV=1	17	10	38.9	2.76772e+06	3.12936e+06	High	High	1.13067
High	Master Protein	Q9CQV8	14-3-3 protein beta/alpha OS=Mus musculus OX=10090 GN=Ywhab PE=1 SV=3	28	6	28.1	65867	73550.9	High	High	1.11666
High	Master Protein	A0A0J9YV14	NEDD4-binding protein 2-like 1 OS=Mus musculus OX=10090 GN=N4bp2l1 PE=1 SV=1	17	1	7.1	62678.7	69611.2	High	Peak Found	1.1106
High	Master Protein	Q3TWV4	AP-2 complex subunit mu OS=Mus musculus OX=10090 GN=Ap2m1 PE=1 SV=1	44	34	49.4	2.42739e+07	2.68308e+07	High	High	1.10533
High	Master Protein	Q64475	Histone H2B type 1-B OS=Mus musculus OX=10090 GN=Hist1h2bb PE=1 SV=3	47	15	13.9	3.16392e+07	3.49015e+07	High	High	1.10311
High	Master Protein	Q9CQQ4	Gem-associated protein 2 OS=Mus musculus OX=10090 GN=Gemin2 PE=2 SV=1	18	3	30.4	179390	197262	High	High	1.09963
High	Master Protein	Q8CHP5	Partner of Y14 and mago OS=Mus musculus OX=10090 GN=Pym1 PE=1 SV=2	7	1	22.7	29014.9	31775	High	Peak Found	1.09513
High	Master Protein	Q3UDC3	Target of Myb protein 1 OS=Mus musculus OX=10090 GN=Tom1 PE=1 SV=1	18	6	57.1	1.44361e+06	1.56557e+06	High	High	1.08449
High	Master Protein	A0A0R4J049	Protein arginine N-methyltransferase 5 OS=Mus musculus OX=10090 GN=Prmt5 PE=1 SV=1	42	72	72.7	1.97529e+08	2.14178e+08	High	High	1.08429
High	Master Protein	Q8JZU2	Tricarboxylate transport protein, mitochondrial OS=Mus musculus OX=10090 GN=Slc25a1 PE=1 SV=1	40	27	33.9	2.66176e+07	2.88421e+07	High	High	1.08357
High	Master Protein	P84099	60S ribosomal protein L19 OS=Mus musculus OX=10090 GN=Rpl19 PE=1 SV=1	14	29	23.5	6.91657e+06	7.49212e+06	High	High	1.08321
High	Master Protein	P97742	Carnitine O-palmitoyltransferase 1, liver isoform OS=Mus musculus OX=10090 GN=Cpt1a PE=1 SV=4	30	39	88.2	1.61913e+07	1.75375e+07	High	High	1.08314
High	Master Protein	Z4YJT3	La-related protein 1 OS=Mus musculus OX=10090 GN=Larp1 PE=1 SV=1	8	4	121.1	1.02595e+06	1.10973e+06	High	High	1.08165
High	Master Protein	Q9CZU3	Exosome RNA helicase MTR4 OS=Mus musculus OX=10090 GN=Mtrex PE=1 SV=1	4	3	117.6	197829	213964	High	High	1.08156
High	Master Protein	Q8R0Z6	Angiopoietin-related protein 6 OS=Mus musculus OX=10090 GN=Angptl6 PE=2 SV=1	3	1	51.1	201162	216443	Peak Found	High	1.07597
High	Master Protein	P47955	60S acidic ribosomal protein P1 OS=Mus musculus OX=10090 GN=Rplp1 PE=1 SV=1	52	5	11.5	1.39631e+07	14981416	High	High	1.07293
High	Master Protein	P17427	AP-2 complex subunit alpha-2 OS=Mus musculus OX=10090 GN=Ap2a2 PE=1 SV=2	53	117	104	8.54579e+07	9.14412e+07	High	High	1.07002
High	Master Protein	Q9WUM4	Coronin-1C OS=Mus musculus OX=10090 GN=Coro1c PE=1 SV=2	49	74	53.1	6.36926e+07	6.75559e+07	High	High	1.06066
High	Master Protein	Q6GT24	Peroxiredoxin-6 OS=Mus musculus OX=10090 GN=Prdx6 PE=1 SV=1	23	6	24.8	6.64889e+06	6.9287e+06	High	High	1.04208
High	Master Protein	Q9JLF6	Protein-glutamine gamma-glutamyltransferase K OS=Mus musculus OX=10090 GN=Tgm1 PE=1 SV=2	9	12	89.8	855543	886600	High	High	1.0363
High	Master Protein	Q8K010	5-oxoprolinase OS=Mus musculus OX=10090 GN=Oplah PE=1 SV=1	23	49	137.5	2.08205e+07	2.15514e+07	High	High	1.0351
High	Master Protein	A2A6J7	Lymphocyte-specific protein 1 OS=Mus musculus OX=10090 GN=Lsp1 PE=1 SV=1	29	20	35.9	2.01881e+06	2.07404e+06	High	High	1.02736
High	Master Protein	A0A286YD22	G kinase-anchoring protein 1 (Fragment) OS=Mus musculus OX=10090 GN=Gkap1 PE=1 SV=1	22	1	7.2	210782	216134	Peak Found	High	1.02539
High	Master Protein	E9PV24	Fibrinogen alpha chain OS=Mus musculus OX=10090 GN=Fga PE=1 SV=1	32	88	87.4	5.69987e+07	5.84131e+07	High	High	1.02481
High	Master Protein	Q60634	Flotillin-2 OS=Mus musculus OX=10090 GN=Flot2 PE=1 SV=2	11	4	47	2.07444e+06	2.11701e+06	High	High	1.02052
High	Master Protein	Q9CQR2	40S ribosomal protein S21 OS=Mus musculus OX=10090 GN=Rps21 PE=1 SV=1	18	1	9.1	464888	474251	High	Peak Found	1.02014
High	Master Protein	Q61792	LIM and SH3 domain protein 1 OS=Mus musculus OX=10090 GN=Lasp1 PE=1 SV=1	17	4	30	496037	498795	High	High	1.00556
High	Master Protein	D3YXK2	Scaffold attachment factor B1 OS=Mus musculus OX=10090 GN=Safb PE=1 SV=2	7	9	105	381311	381772	High	High	1.00121
High	Master Protein	Q8VC57	BTB/POZ domain-containing protein KCTD5 OS=Mus musculus OX=10090 GN=Kctd5 PE=1 SV=1	54	26	26.1	30595929	3.05518e+07	High	High	0.998558
High	Master Protein	Q3UNX5	Acyl-coenzyme A synthetase ACSM3, mitochondrial OS=Mus musculus OX=10090 GN=Acsm3 PE=1 SV=2	9	9	65.6	2.02957e+06	2.02239e+06	High	High	0.99646
High	Master Protein	P29788	Vitronectin OS=Mus musculus OX=10090 GN=Vtn PE=1 SV=2	19	8	54.8	1.32808e+06	1.32248e+06	High	High	0.995789
High	Master Protein	P26369	Splicing factor U2AF 65 kDa subunit OS=Mus musculus OX=10090 GN=U2af2 PE=1 SV=3	10	2	53.5	338415	336191	High	Peak Found	0.993429
High	Master Protein	E9QQ30	Eukaryotic translation initiation factor 2-alpha kinase 3 OS=Mus musculus OX=10090 GN=Eif2ak3 PE=1 SV=1	23	33	124.6	5.43896e+06	5.3964e+06	High	High	0.992174
High	Master Protein	Q9QZS3	Protein numb homolog OS=Mus musculus OX=10090 GN=Numb PE=1 SV=1	6	5	70.8	559059	554515	High	High	0.991873
High	Master Protein	P68372	Tubulin beta-4B chain OS=Mus musculus OX=10090 GN=Tubb4b PE=1 SV=1	66	142	49.8	3.96812e+07	3.9254e+07	High	High	0.989235
High	Master Protein	O09131	Glutathione S-transferase omega-1 OS=Mus musculus OX=10090 GN=Gsto1 PE=1 SV=2	4	2	27.5	970723	955286	High	High	0.984098
High	Master Protein	Q9CR57	60S ribosomal protein L14 OS=Mus musculus OX=10090 GN=Rpl14 PE=1 SV=3	20	17	23.5	2.24856e+07	2.21039e+07	High	High	0.983026
Medium	Master Protein	Q69Z98	Serine/threonine-protein kinase BRSK2 OS=Mus musculus OX=10090 GN=Brsk2 PE=1 SV=2	2	1	81.7	71165.6	69811	Peak Found	High	0.980966
Medium	Master Protein	F6RPM4	RIKEN cDNA 4932438A13 gene (Fragment) OS=Mus musculus OX=10090 GN=4932438A13Rik PE=1 SV=1	1	1	188.8	135898	132660	Peak Found	High	0.976172
High	Master Protein	Q569Z6	Thyroid hormone receptor-associated protein 3 OS=Mus musculus OX=10090 GN=Thrap3 PE=1 SV=1	29	110	108.1	3.85028e+08	3.75281e+08	High	High	0.974686
High	Master Protein	Q8K310	Matrin-3 OS=Mus musculus OX=10090 GN=Matr3 PE=1 SV=1	8	7	94.6	3.22363e+06	3.13202e+06	High	High	0.971582
High	Master Protein	A0A0A0MQC9	Protein LSM12 homolog OS=Mus musculus OX=10090 GN=Lsm12 PE=1 SV=1	13	3	15.4	123277	119162	High	Peak Found	0.96662
High	Master Protein	P46735	Unconventional myosin-Ib OS=Mus musculus OX=10090 GN=Myo1b PE=1 SV=3	43	136	128.5	1.66652e+08	1.60317e+08	High	High	0.961988
High	Master Protein	Q4VA98	Zfp219 protein OS=Mus musculus OX=10090 GN=Zfp219 PE=1 SV=1	6	2	73.2	70760.2	67361.8	High	High	0.951972
High	Master Protein	P61924	Coatomer subunit zeta-1 OS=Mus musculus OX=10090 GN=Copz1 PE=1 SV=1	8	2	20.2	293229	278122	High	High	0.948483
High	Master Protein	A2AFQ2	3-hydroxyacyl-CoA dehydrogenase type-2 OS=Mus musculus OX=10090 GN=Hsd17b10 PE=1 SV=1	27	6	28.4	716840	679712	High	High	0.948207
High	Master Protein	P42227	Signal transducer and activator of transcription 3 OS=Mus musculus OX=10090 GN=Stat3 PE=1 SV=2	13	8	88	678673	640299	High	High	0.943457
High	Master Protein	Q3UZ39	Leucine-rich repeat flightless-interacting protein 1 OS=Mus musculus OX=10090 GN=Lrrfip1 PE=1 SV=2	76	308	79.2	2.87367e+08	2.69498e+08	High	High	0.937816
High	Master Protein	Q80WJ7	Protein LYRIC OS=Mus musculus OX=10090 GN=Mtdh PE=1 SV=1	15	13	63.8	1.36707e+06	1.27349e+06	High	High	0.931545
High	Master Protein	P60867	40S ribosomal protein S20 OS=Mus musculus OX=10090 GN=Rps20 PE=1 SV=1	43	17	13.4	1.99613e+07	1.85559e+07	High	High	0.929595
Medium	Master Protein	D3Z5I9	RNA-binding protein 33 OS=Mus musculus OX=10090 GN=Rbm33 PE=1 SV=1	1	1	132.7	1.43106e+06	1.32351e+06	High	Peak Found	0.924845
High	Master Protein	S4R1V0	PDZ and LIM domain protein 1 (Fragment) OS=Mus musculus OX=10090 GN=Pdlim1 PE=1 SV=1	9	2	21.4	308061	284699	High	High	0.924162
High	Master Protein	P98078	Disabled homolog 2 OS=Mus musculus OX=10090 GN=Dab2 PE=1 SV=2	18	14	82.3	2.6911e+06	2.43534e+06	High	High	0.904962
High	Master Protein	Q8CJF9	Protein argonaute-3 OS=Mus musculus OX=10090 GN=Ago3 PE=2 SV=2	8	12	97.2	168588	152324	High	High	0.903529
High	Master Protein	A0A1B0GRR8	U1 small nuclear ribonucleoprotein 70 kDa (Fragment) OS=Mus musculus OX=10090 GN=Snrnp70 PE=1 SV=1	10	2	20	46168.7	41664.7	High	High	0.902443
High	Master Protein	P14131	40S ribosomal protein S16 OS=Mus musculus OX=10090 GN=Rps16 PE=1 SV=4	32	10	16.4	2.23072e+07	1.9945e+07	High	High	0.894106
Medium	Master Protein	E9Q0T8	Dynein, axonemal, heavy chain 7A OS=Mus musculus OX=10090 GN=Dnah7a PE=1 SV=2	0	1	460.6	85633.5	75557.9	High	Peak Found	0.88234
High	Master Protein	Q571K4	TGF-beta-activated kinase 1 and MAP3K7-binding protein 3 OS=Mus musculus OX=10090 GN=Tab3 PE=1 SV=2	12	16	79	1.28711e+06	1.12986e+06	High	High	0.877821
High	Master Protein	Q99KY4	Cyclin-G-associated kinase OS=Mus musculus OX=10090 GN=Gak PE=1 SV=2	6	4	143.6	83271.8	72512.5	High	High	0.870793
High	Master Protein	O70435	Proteasome subunit alpha type-3 OS=Mus musculus OX=10090 GN=Psma3 PE=1 SV=3	13	4	28.4	1.93249e+06	1.65137e+06	High	High	0.85453
High	Master Protein	Q9R207	Nibrin OS=Mus musculus OX=10090 GN=Nbn PE=1 SV=1	2	1	83.7	76434.5	64358.1	Peak Found	High	0.842003
High	Master Protein	A0A494B9K4	Gamma-adducin OS=Mus musculus OX=10090 GN=Add3 PE=1 SV=1	33	84	78.3	5.02256e+07	4.22881e+07	Not Found	High	0.841963
High	Master Protein	Q8VCM7	Fibrinogen gamma chain OS=Mus musculus OX=10090 GN=Fgg PE=1 SV=1	30	52	49.4	1.74655e+07	1.46826e+07	High	High	0.840662
High	Master Protein	P36993	Protein phosphatase 1B OS=Mus musculus OX=10090 GN=Ppm1b PE=1 SV=1	90	562	42.8	3.70811e+08	3.11082e+08	High	High	0.838922
High	Master Protein	Q9D168	Integrator complex subunit 12 OS=Mus musculus OX=10090 GN=Ints12 PE=1 SV=1	3	2	48.5	122719	102930	High	High	0.838744
High	Master Protein	P54823	Probable ATP-dependent RNA helicase DDX6 OS=Mus musculus OX=10090 GN=Ddx6 PE=1 SV=1	12	10	54.2	918803	766354	High	High	0.834079
High	Master Protein	Q8BUN5	Mothers against decapentaplegic homolog 3 OS=Mus musculus OX=10090 GN=Smad3 PE=1 SV=2	3	1	48.1	73966.1	61350.6	High	Peak Found	0.829442
High	Master Protein	Q7TN29	Stromal membrane-associated protein 2 OS=Mus musculus OX=10090 GN=Smap2 PE=1 SV=1	5	1	46.5	277737	229930	High	Peak Found	0.827869
High	Master Protein	O88543	COP9 signalosome complex subunit 3 OS=Mus musculus OX=10090 GN=Cops3 PE=1 SV=3	7	3	47.8	1.05608e+06	872360	High	High	0.826036
High	Master Protein	Q6XVG2	Cytochrome P450 2C54 OS=Mus musculus OX=10090 GN=Cyp2c54 PE=1 SV=1	67	251	55.8	1.17593e+08	9.6836e+07	High	High	0.823487
High	Master Protein	P68404	Protein kinase C beta type OS=Mus musculus OX=10090 GN=Prkcb PE=1 SV=4	3	1	76.7	28017.5	23006.9	Peak Found	High	0.821162
High	Master Protein	Q9Z0R6	Intersectin-2 OS=Mus musculus OX=10090 GN=Itsn2 PE=1 SV=2	1	1	188.8	312620	255347	High	Peak Found	0.816798
High	Master Protein	P23950	mRNA decay activator protein ZFP36L1 OS=Mus musculus OX=10090 GN=Zfp36l1 PE=1 SV=1	6	2	36.4	40390.6	32930.4	High	High	0.8153
High	Master Protein	A0A1L1SUX2	Ubiquitin conjugation factor E4 A (Fragment) OS=Mus musculus OX=10090 GN=Ube4a PE=1 SV=1	13	1	23.1	33618.8	27321.6	High	Peak Found	0.812687
High	Master Protein	Q9CPR4	60S ribosomal protein L17 OS=Mus musculus OX=10090 GN=Rpl17 PE=1 SV=3	16	14	21.4	3.48929e+06	2.81939e+06	High	High	0.808013
High	Master Protein	P60060	Protein transport protein Sec61 subunit gamma OS=Mus musculus OX=10090 GN=Sec61g PE=3 SV=1	18	2	7.7	1.03858e+06	835327	High	High	0.804295
High	Master Protein	Q5SYD0	Unconventional myosin-Id OS=Mus musculus OX=10090 GN=Myo1d PE=1 SV=1	17	43	116	2.06353e+07	1.65744e+07	High	High	0.803208
High	Master Protein	P62320	Small nuclear ribonucleoprotein Sm D3 OS=Mus musculus OX=10090 GN=Snrpd3 PE=1 SV=1	15	3	13.9	2.60038e+06	2.07258e+06	High	High	0.797029
High	Master Protein	Q91YX0	Protein THEMIS2 OS=Mus musculus OX=10090 GN=Themis2 PE=1 SV=2	3	2	74.3	38251.3	30106.1	High	High	0.787061
High	Master Protein	Q8CIB5	Fermitin family homolog 2 OS=Mus musculus OX=10090 GN=Fermt2 PE=1 SV=1	5	3	77.8	419049	328718	High	High	0.784439
High	Master Protein	Q9Z0P4	Paralemmin-1 OS=Mus musculus OX=10090 GN=Palm PE=1 SV=1	4	1	41.6	76216.5	59544.1	Peak Found	High	0.781249
High	Master Protein	Q8VDD5	Myosin-9 OS=Mus musculus OX=10090 GN=Myh9 PE=1 SV=4	21	48	226.2	1.07251e+07	8.37285e+06	High	High	0.780675
High	Master Protein	E0CYQ0	Potassium channel tetramerisation domain-containing 17 OS=Mus musculus OX=10090 GN=Kctd17 PE=4 SV=1	49	16	33.3	1.03326e+07	8.03519e+06	High	High	0.777654
High	Master Protein	P62702	40S ribosomal protein S4, X isoform OS=Mus musculus OX=10090 GN=Rps4x PE=1 SV=2	59	67	29.6	6.77471e+07	5.25787e+07	High	High	0.776102
High	Master Protein	A0A140LHQ8	Phosphatidylinositol-binding clathrin assembly protein (Fragment) OS=Mus musculus OX=10090 GN=Picalm PE=1 SV=1	25	28	57	2.34831e+06	1.80211e+06	High	High	0.767407
High	Master Protein	E9Q3X0	Major vault protein OS=Mus musculus OX=10090 GN=Mvp PE=1 SV=1	69	200	96.8	1.53151e+08	1.16985e+08	Not Found	High	0.763854
High	Master Protein	Q9CWY4	Gem-associated protein 7 OS=Mus musculus OX=10090 GN=Gemin7 PE=2 SV=1	12	2	14.2	19309.8	14725.8	High	High	0.76261
High	Master Protein	Q9D8E6	60S ribosomal protein L4 OS=Mus musculus OX=10090 GN=Rpl4 PE=1 SV=3	57	98	47.1	1.3367e+08	1.00732e+08	High	High	0.753589
High	Master Protein	G3UW94	Splicing factor U2AF 35 kDa subunit OS=Mus musculus OX=10090 GN=U2af1 PE=1 SV=1	5	2	27.8	76948.5	57680.9	High	High	0.749604
High	Master Protein	Q9DBG6	Dolichyl-diphosphooligosaccharide--protein glycosyltransferase subunit 2 OS=Mus musculus OX=10090 GN=Rpn2 PE=1 SV=1	7	8	69	965222	721226	High	High	0.747213
High	Master Protein	Q80VP1	Epsin-1 OS=Mus musculus OX=10090 GN=Epn1 PE=1 SV=3	33	12	60.2	3.82236e+06	2.80063e+06	High	High	0.732695
High	Master Protein	Q922Q8	Leucine-rich repeat-containing protein 59 OS=Mus musculus OX=10090 GN=Lrrc59 PE=1 SV=1	33	12	34.9	1.02331e+07	7.46688e+06	High	High	0.729677
High	Master Protein	A0A2R8VHY9	Poly(rC)-binding protein 2 (Fragment) OS=Mus musculus OX=10090 GN=Pcbp2 PE=1 SV=1	27	12	26.4	2.60982e+06	1.9019e+06	High	High	0.728746
High	Master Protein	Q9DCT8	Cysteine-rich protein 2 OS=Mus musculus OX=10090 GN=Crip2 PE=1 SV=1	18	11	22.7	380928	275474	High	High	0.723166
High	Master Protein	Q9DBG3	AP-2 complex subunit beta OS=Mus musculus OX=10090 GN=Ap2b1 PE=1 SV=1	33	60	104.5	6.67481e+07	4.79647e+07	High	High	0.718593
High	Master Protein	A0A140T8T4	Ribosomal protein L9, pseudogene 6 OS=Mus musculus OX=10090 GN=Rpl9-ps6 PE=4 SV=1	26	18	21.8	1.68191e+07	1.20355e+07	High	High	0.715585
High	Master Protein	D6RGA5	Pre-mRNA-splicing factor SPF27 OS=Mus musculus OX=10090 GN=Bcas2 PE=1 SV=1	37	2	8.6	256078	177278	High	High	0.692281
High	Master Protein	Q9ERG0	LIM domain and actin-binding protein 1 OS=Mus musculus OX=10090 GN=Lima1 PE=1 SV=3	73	235	84	2.69052e+08	1.85847e+08	High	High	0.690748
High	Master Protein	B2RQE8	Rho GTPase-activating protein 42 OS=Mus musculus OX=10090 GN=Arhgap42 PE=1 SV=1	27	49	94.6	1.48548e+07	1.01577e+07	High	High	0.683802
High	Master Protein	Q9QYC0	Alpha-adducin OS=Mus musculus OX=10090 GN=Add1 PE=1 SV=2	44	103	80.6	5.38179e+07	3.64481e+07	High	High	0.677248
High	Master Protein	Q9WVL2	Signal transducer and activator of transcription 2 OS=Mus musculus OX=10090 GN=Stat2 PE=1 SV=1	1	1	105.4	297656	201016	High	Peak Found	0.675329
High	Master Protein	P62849	40S ribosomal protein S24 OS=Mus musculus OX=10090 GN=Rps24 PE=1 SV=1	26	8	15.4	2.12224e+06	1.4303e+06	High	High	0.673959
High	Master Protein	Q9QYB5	Gamma-adducin OS=Mus musculus OX=10090 GN=Add3 PE=1 SV=2	33	89	78.7	5467706	3.68207e+06	High	High	0.673422
High	Master Protein	A2CEK3	Phosphoglucomutase-1 OS=Mus musculus OX=10090 GN=Pgm1 PE=1 SV=1	6	2	63.7	126547	84329	High	High	0.666387
High	Master Protein	A0A0A6YXR0	Choline/ethanolaminephosphotransferase 1 (Fragment) OS=Mus musculus OX=10090 GN=Cept1 PE=1 SV=1	8	2	27	4194773	2.73327e+06	High	High	0.651589
High	Master Protein	Q9WUM3	Coronin-1B OS=Mus musculus OX=10090 GN=Coro1b PE=1 SV=1	23	12	53.9	6.64952e+06	4.30389e+06	High	High	0.647249
High	Master Protein	P35979	60S ribosomal protein L12 OS=Mus musculus OX=10090 GN=Rpl12 PE=1 SV=2	59	28	17.8	6.52279e+07	4.18061e+07	High	High	0.640924
High	Master Protein	P45591	Cofilin-2 OS=Mus musculus OX=10090 GN=Cfl2 PE=1 SV=1	51	22	18.7	2.47131e+07	1.54932e+07	High	High	0.626922
High	Master Protein	Q61164	Transcriptional repressor CTCF OS=Mus musculus OX=10090 GN=Ctcf PE=1 SV=2	2	1	83.7	79258.5	49529.4	High	Peak Found	0.62491
High	Master Protein	Q8VEK3	Heterogeneous nuclear ribonucleoprotein U OS=Mus musculus OX=10090 GN=Hnrnpu PE=1 SV=1	24	37	87.9	1.42023e+07	8.80632e+06	High	High	0.620062
High	Master Protein	Q8BH44	Coronin-2B OS=Mus musculus OX=10090 GN=Coro2b PE=1 SV=2	3	2	54.9	3.05413e+06	1.89126e+06	High	High	0.619246
High	Master Protein	Q8C1B7	Septin-11 OS=Mus musculus OX=10090 GN=Septin11 PE=1 SV=4	7	4	49.7	1.32856e+06	821618	High	High	0.618427
High	Master Protein	Q99KP6	Pre-mRNA-processing factor 19 OS=Mus musculus OX=10090 GN=Prpf19 PE=1 SV=1	13	8	55.2	1.76128e+06	1.08482e+06	High	High	0.615929
High	Master Protein	Q00977	Gap junction beta-2 protein OS=Mus musculus OX=10090 GN=Gjb2 PE=1 SV=1	7	2	26.4	25892.3	15850.9	High	High	0.612186
High	Master Protein	P47754	F-actin-capping protein subunit alpha-2 OS=Mus musculus OX=10090 GN=Capza2 PE=1 SV=3	68	121	32.9	2.83507e+08	1.72739e+08	High	High	0.609295
High	Master Protein	Q8CFE4	SCY1-like protein 2 OS=Mus musculus OX=10090 GN=Scyl2 PE=1 SV=1	51	261	103.3	5.24979e+08	3.18851e+08	High	High	0.607359
High	Master Protein	I7HLV2	60S ribosomal protein L10 (Fragment) OS=Mus musculus OX=10090 GN=Rpl10 PE=1 SV=1	32	21	23.1	2.81708e+07	1.70719e+07	High	High	0.606015
High	Master Protein	P35980	60S ribosomal protein L18 OS=Mus musculus OX=10090 GN=Rpl18 PE=1 SV=3	30	35	21.6	80421591	4.82652e+07	High	High	0.600152
High	Master Protein	A0A2I3BQ16	Leucine-rich repeat and calponin homology domain-containing protein 1 OS=Mus musculus OX=10090 GN=Lrch1 PE=1 SV=1	9	6	76	3640297	2.13496e+06	High	High	0.58648
High	Master Protein	Q8K3G9	DCC-interacting protein 13-beta OS=Mus musculus OX=10090 GN=Appl2 PE=1 SV=1	7	3	73.8	289775	167179	High	High	0.576927
High	Master Protein	P27641	X-ray repair cross-complementing protein 5 OS=Mus musculus OX=10090 GN=Xrcc5 PE=1 SV=4	3	1	83	252185	145430	High	Peak Found	0.576681
High	Master Protein	P60843	Eukaryotic initiation factor 4A-I OS=Mus musculus OX=10090 GN=Eif4a1 PE=1 SV=1	22	13	46.1	3.34048e+06	1.92514e+06	High	High	0.576306
High	Master Protein	P26043	Radixin OS=Mus musculus OX=10090 GN=Rdx PE=1 SV=3	8	3	68.5	1.06088e+06	607854	High	High	0.572969
High	Master Protein	E9Q892	DISP complex protein LRCH3 OS=Mus musculus OX=10090 GN=Lrch3 PE=1 SV=1	12	3	68.7	205025	116322	High	High	0.567358
High	Master Protein	Q71KU9	Fibrinogen-like protein 1 OS=Mus musculus OX=10090 GN=Fgl1 PE=1 SV=2	8	4	36.4	843499	476843	High	High	0.565316
High	Master Protein	P62960	Y-box-binding protein 1 OS=Mus musculus OX=10090 GN=Ybx1 PE=1 SV=3	50	35	35.7	4.21639e+06	2.36439e+06	High	High	0.560762
High	Master Protein	A2AVJ7	Ribosome-binding protein 1 OS=Mus musculus OX=10090 GN=Rrbp1 PE=1 SV=1	33	93	158.3	5.91536e+07	3.2769e+07	High	High	0.553965
High	Master Protein	F6S4K9	Protein 4.1 (Fragment) OS=Mus musculus OX=10090 GN=Epb41 PE=1 SV=1	26	10	40.3	1.25607e+06	692970	High	High	0.551698
High	Master Protein	Q5RKN9	F-actin-capping protein subunit alpha OS=Mus musculus OX=10090 GN=Capza1 PE=1 SV=1	56	91	32.9	8.74614e+07	4.81417e+07	High	High	0.550433
High	Master Protein	E0CXB9	Catenin alpha-2 OS=Mus musculus OX=10090 GN=Ctnna2 PE=1 SV=1	5	10	106.7	3.20254e+06	1.7574e+06	High	High	0.548753
High	Master Protein	E9Q0U7	Heat shock protein 105 kDa OS=Mus musculus OX=10090 GN=Hsph1 PE=1 SV=1	27	22	91.6	1.77595e+07	9.6599e+06	High	High	0.543928
High	Master Protein	Q91YR1	Twinfilin-1 OS=Mus musculus OX=10090 GN=Twf1 PE=1 SV=2	41	46	40.1	7.10363e+07	3.82269e+07	High	High	0.538131
High	Master Protein	Q9WTI7	Unconventional myosin-Ic OS=Mus musculus OX=10090 GN=Myo1c PE=1 SV=2	46	171	121.9	3.81768e+08	2.05374e+08	High	High	0.537955
High	Master Protein	Q80UM7	Mannosyl-oligosaccharide glucosidase OS=Mus musculus OX=10090 GN=Mogs PE=1 SV=1	5	4	91.8	1.8886e+06	1.01527e+06	High	High	0.537575
High	Master Protein	Q61937	Nucleophosmin OS=Mus musculus OX=10090 GN=Npm1 PE=1 SV=1	7	3	32.5	4.58511e+06	2464057	High	High	0.537404
High	Master Protein	Q0VBL3	RNA-binding protein 15 OS=Mus musculus OX=10090 GN=Rbm15 PE=1 SV=1	5	4	105.7	209378	110741	High	High	0.528904
High	Master Protein	E9Q3Z5	Supervillin OS=Mus musculus OX=10090 GN=Svil PE=1 SV=1	8	12	230.3	1.47384e+06	778739	High	High	0.528374
High	Master Protein	P99024	Tubulin beta-5 chain OS=Mus musculus OX=10090 GN=Tubb5 PE=1 SV=1	62	120	49.6	1.60759e+07	8.45281e+06	High	High	0.525806
High	Master Protein	P14115	60S ribosomal protein L27a OS=Mus musculus OX=10090 GN=Rpl27a PE=1 SV=5	24	20	16.6	5.14895e+07	2.70653e+07	High	High	0.525648
High	Master Protein	O70194	Eukaryotic translation initiation factor 3 subunit D OS=Mus musculus OX=10090 GN=Eif3d PE=1 SV=2	11	3	63.9	397485	208490	High	High	0.524523
High	Master Protein	Q78KK3	Solute carrier family 22 member 18 OS=Mus musculus OX=10090 GN=Slc22a18 PE=1 SV=2	11	8	43	198495	103313	High	High	0.520484
High	Master Protein	P99027	60S acidic ribosomal protein P2 OS=Mus musculus OX=10090 GN=Rplp2 PE=1 SV=3	56	15	11.6	1.017e+07	5.15251e+06	High	High	0.506638
High	Master Protein	P60335	Poly(rC)-binding protein 1 OS=Mus musculus OX=10090 GN=Pcbp1 PE=1 SV=1	27	27	37.5	5.27237e+07	2.66253e+07	High	High	0.504997
High	Master Protein	P14869	60S acidic ribosomal protein P0 OS=Mus musculus OX=10090 GN=Rplp0 PE=1 SV=3	46	45	34.2	1.37059e+08	6.81335e+07	High	High	0.497111
High	Master Protein	P47757	F-actin-capping protein subunit beta OS=Mus musculus OX=10090 GN=Capzb PE=1 SV=3	68	153	31.3	8.64858e+07	4.29877e+07	High	High	0.497048
High	Master Protein	P61514	60S ribosomal protein L37a OS=Mus musculus OX=10090 GN=Rpl37a PE=1 SV=2	38	26	10.3	4.07156e+06	1.98429e+06	High	High	0.487353
High	Master Protein	Q6PFA2	Clathrin light chain OS=Mus musculus OX=10090 GN=Clta PE=1 SV=1	13	12	23.6	3.2664e+06	1.56539e+06	High	High	0.47924
High	Master Protein	Q5FW96	Nuclear receptor subfamily 1 group I member 3 OS=Mus musculus OX=10090 GN=Nr1i3 PE=2 SV=1	5	1	40.8	210649	100406	High	Peak Found	0.476652
High	Master Protein	Q61233	Plastin-2 OS=Mus musculus OX=10090 GN=Lcp1 PE=1 SV=4	25	19	70.1	5.53116e+06	2.53281e+06	High	High	0.457917
High	Master Protein	Q3TGG2	Ataxin-2-like protein OS=Mus musculus OX=10090 GN=Atxn2l PE=1 SV=1	4	4	105.4	282260	128001	Peak Found	High	0.453487
High	Master Protein	P62830	60S ribosomal protein L23 OS=Mus musculus OX=10090 GN=Rpl23 PE=1 SV=1	44	11	14.9	4.28064e+07	1.92513e+07	High	High	0.449728
High	Master Protein	Q99M87	DnaJ homolog subfamily A member 3, mitochondrial OS=Mus musculus OX=10090 GN=Dnaja3 PE=1 SV=1	15	15	52.4	2.55233e+06	1.13602e+06	High	High	0.44509
High	Master Protein	Q62318	Transcription intermediary factor 1-beta OS=Mus musculus OX=10090 GN=Trim28 PE=1 SV=3	11	8	88.8	1.51128e+06	665301	High	High	0.440223
High	Master Protein	Q8CBM2	Aspartyl/asparaginyl beta-hydroxylase OS=Mus musculus OX=10090 GN=Asph PE=1 SV=1	3	7	75.1	286143	123330	High	High	0.43101
High	Master Protein	Q8BP67	60S ribosomal protein L24 OS=Mus musculus OX=10090 GN=Rpl24 PE=1 SV=2	37	20	17.8	3.34086e+07	1.39528e+07	High	High	0.417642
High	Master Protein	Q68FD5	Clathrin heavy chain 1 OS=Mus musculus OX=10090 GN=Cltc PE=1 SV=3	15	47	191.4	2.85548e+07	1.19187e+07	High	High	0.417397
High	Master Protein	Q5SUA5	Unconventional myosin-Ig OS=Mus musculus OX=10090 GN=Myo1g PE=1 SV=1	3	2	117.2	312648	129643	High	Peak Found	0.414662
High	Master Protein	A0A1B0GSD0	Transthyretin (Fragment) OS=Mus musculus OX=10090 GN=Urah PE=1 SV=1	22	2	17.1	1.29399e+06	533364	High	High	0.412186
High	Master Protein	A0A571BEF4	SH3 domain-containing protein 19 OS=Mus musculus OX=10090 GN=Sh3d19 PE=1 SV=1	5	3	116.3	259879	106063	High	High	0.408124
Medium	Master Protein	Q04690	Neurofibromin OS=Mus musculus OX=10090 GN=Nf1 PE=1 SV=1	1	1	319.4	8187738	3.33406e+06	Peak Found	High	0.407202
High	Master Protein	Q6ZWZ4	60S ribosomal protein L36 OS=Mus musculus OX=10090 GN=Rpl36 PE=1 SV=1	32	6	12.2	1.16519e+07	4.7142e+06	High	High	0.404586
Medium	Master Protein	D3YTP8	U6 snRNA-associated Sm-like protein LSm4 (Fragment) OS=Mus musculus OX=10090 GN=Lsm4 PE=1 SV=8	8	1	11.1	75105.9	29789	High	Peak Found	0.396627
High	Master Protein	A1BN54	Alpha actinin 1a OS=Mus musculus OX=10090 GN=Actn1 PE=1 SV=1	27	84	102.7	5.84071e+06	2.29617e+06	High	High	0.393133
High	Master Protein	A0A0A0MQM0	Eukaryotic translation initiation factor 5A (Fragment) OS=Mus musculus OX=10090 GN=Eif5a PE=1 SV=1	17	2	16.3	495834	194736	High	High	0.392744
High	Master Protein	P07901	Heat shock protein HSP 90-alpha OS=Mus musculus OX=10090 GN=Hsp90aa1 PE=1 SV=4	21	51	84.7	3.74627e+06	1.35422e+06	High	High	0.361485
High	Master Protein	Q3U1J4	DNA damage-binding protein 1 OS=Mus musculus OX=10090 GN=Ddb1 PE=1 SV=2	10	16	126.8	1.63225e+07	5.88831e+06	High	High	0.360748
High	Master Protein	Q9DCF9	Translocon-associated protein subunit gamma OS=Mus musculus OX=10090 GN=Ssr3 PE=1 SV=1	8	1	21.1	853225	301458	High	Peak Found	0.353316
Medium	Master Protein	G3UYC3	RAS guanyl-releasing protein 1 OS=Mus musculus OX=10090 GN=Rasgrp1 PE=1 SV=1	1	1	86.5	78932.8	27681.4	High	Peak Found	0.350696
High	Master Protein	Q6IRU5	Clathrin light chain B OS=Mus musculus OX=10090 GN=Cltb PE=1 SV=1	14	7	25.2	4.17109e+06	1.45646e+06	High	High	0.34918
High	Master Protein	Q9D809	RIKEN cDNA 2200002D01 gene OS=Mus musculus OX=10090 GN=2200002D01Rik PE=1 SV=1	12	1	12.1	58881	18953.6	High	Peak Found	0.321896
High	Master Protein	Q5SUH7	Clathrin interactor 1 OS=Mus musculus OX=10090 GN=Clint1 PE=1 SV=1	15	27	67.7	4.17357e+06	1.09967e+06	High	High	0.263485
High	Master Protein	D3YWT0	Signal peptidase complex catalytic subunit SEC11 OS=Mus musculus OX=10090 GN=Sec11a PE=1 SV=1	14	2	19.6	571529	139340	High	High	0.243803
High	Master Protein	Q9JJI8	60S ribosomal protein L38 OS=Mus musculus OX=10090 GN=Rpl38 PE=1 SV=3	17	3	8.2	3.03842e+06	636623	High	High	0.209525
High	Master Protein	P06909	Complement factor H OS=Mus musculus OX=10090 GN=Cfh PE=1 SV=2	12	22	139	4.02212e+06	782946	High	High	0.19466
Medium	Master Protein	I7HIQ7	Butyrophilin subfamily 2 member A2 OS=Mus musculus OX=10090 GN=Btn2a2 PE=4 SV=1	2	2	47.8	217128	31122.2	High	Peak Found	0.143336
High	Master Protein	Q7TSI3	Serine/threonine-protein phosphatase 6 regulatory subunit 1 OS=Mus musculus OX=10090 GN=Ppp6r1 PE=1 SV=1	12	7	94.5	1.43589e+06	194355	High	High	0.135355
High	Master Protein	P62889	60S ribosomal protein L30 OS=Mus musculus OX=10090 GN=Rpl30 PE=1 SV=2	50	13	12.8	7.94487e+07	1.01621e+07	High	High	0.127908
High	Master Protein	A2AJI1	MAP7 domain-containing protein 1 OS=Mus musculus OX=10090 GN=Map7d1 PE=1 SV=1	6	3	85.7	172983	17648.1	High	Peak Found	0.102022
High	Master Protein	F7AI87	26S proteasome non-ATPase regulatory subunit 4 (Fragment) OS=Mus musculus OX=10090 GN=Psmd4 PE=1 SV=1	24	7	21.3	937472	94733.1	High	High	0.101052
High	Master Protein	G3UXL2	Phosphoribosyl pyrophosphate synthetase 1-like 3 OS=Mus musculus OX=10090 GN=Prps1l3 PE=3 SV=1	8	8	34.8	6.75126e+06	647413	Peak Found	High	0.0958951
High	Master Protein	Q5JC28	Epidermal growth factor receptor pathway substrate 15 isoform B OS=Mus musculus OX=10090 GN=Eps15 PE=1 SV=1	11	10	86.6	1.22558e+06	103497	High	High	0.0844474
High	Master Protein	Q8K382	DENN domain-containing protein 1A OS=Mus musculus OX=10090 GN=Dennd1a PE=1 SV=2	7	8	111.5	1.90048e+06	154217	High	High	0.0811463
Medium	Master Protein	Q8CI32	BAG family molecular chaperone regulator 5 OS=Mus musculus OX=10090 GN=Bag5 PE=1 SV=1	4	1	50.9	764500	35682.4	Peak Found	High	0.0466741
High	Master Protein	P62137	Serine/threonine-protein phosphatase PP1-alpha catalytic subunit OS=Mus musculus OX=10090 GN=Ppp1ca PE=1 SV=1	15	3	37.5	905413	19241	High	Peak Found	0.0212511
