# Supplementary material for: Loss of immunity-related GTPase GM4951 leads to nonalcoholic fatty liver disease without obesity
Source: Nat Commun. 2022 Jul 16;13:4136. doi: 10.1038/s41467-022-31812-4 (PMC9288484; doi:10.1038/s41467-022-31812-4)
Supplement: Supplementary file 6 — Source Data [file 41467_2022_31812_MOESM6_ESM.xlsx]

## Sheet: Fig. 1
Fig. 1a	WT	REF	HET	VAR		Fig. 1b	Chromosome	Coordinate	Gene symbol	P value		Fig. 1d	Chromosome	Coordinate	Gene symbol	P value		Fig. 1f	Chromosome	Coordinate	Gene symbol	P value
	120.314	232.61	312.092	557.419			1	37452263	Mgat4a	0.746671			1	155862154	Cep350	0.7458			1	155862154	Cep350	0.756551
	130.443	293.443	387.368	729.922			1	85512968	Gm16092	1			2	125251019	Dut	0.95859			1	37452263	Mgat4a	0.81974
	146.966	89.0757	275.859	228.952			2	82977491	Fsip2	0.52225			3	90172068	Nup210l	0.278164			1	85512968	Gm16092	0.0338463
	154.255	167.516	342.408	537.575			2	85353276	Olfr988	0.52225			3	96171188	Mtmr11	0.389439			2	111664363	Olfr1299	0.604972
	166.412	144.335	269.035	695.458			2	88973013	Gm13762	0.52225			3	100103132	Spag17	0.158121			2	125251019	Dut	0.71737
	166.536	259.342	285.777				2	111664363	Olfr1299	0.52225			3	144705605	Sh3glb1	0.0780204			2	82977491	Fsip2	0.604972
	207.599	186.805	42.1042				3	5402138	Zfhx4	0.973035			5	92033217	Cdkl2	0.678356			2	85353276	Olfr988	0.604972
	266.196	360.628	275.153				3	38951239	Fat4	0.0898759			5	100695569	Hpse	0.678356			2	88973013	Gm13762	0.604972
	305.285	591.314	398.144				3	95293756	Mindy1	0.0175648			5	100768384	Helq	0.678356			3	100103132	Spag17	0.327826
	312.834	158.883	552.87				3	158023344	Srsf11	0.521082			5	121334375	Hectd4	0.339002			3	144705605	Sh3glb1	0.236988
		154.966	780.738				4	81284614	Mpdz	0.355216			5	123161799	Setd1b	0.422833			3	158023344	Srsf11	0.711833
		161.818	264.542				4	134895976	Rhd	0.806923			6	64345593	Grid2	0.672949			3	38951239	Fat4	0.251057
		241.669	205.962				4	139357620	Emc1	0.497823			7	27537731	Pld3	0.760515			3	5402138	Zfhx4	0.917515
		213.605	880.557				4	152317928	Rnf207	0.776898			7	67734966	Synm	0.461803			3	90172068	Nup210l	0.486063
			251.878				4	154347954	Prdm16	0.628051			7	86527102	Olfr297	0.708008			3	95293756	Mindy1	0.11875
			468.348				5	90786316	Cxcl3	0.705789			7	109894666	Dennd5a	0.879366			3	96171188	Mtmr11	0.606643
			190.477				5	90801366	Cxcl15	0.705789			9	78059783	Gcm1	0.914053			4	134895976	Rhd	0.854777
			529.339				5	120805533	Oas1c	0.84898			9	86755653	Prss35	0.919013			4	139357620	Emc1	0.585269
			280.073				6	4510758	Col1a2	0.618748			9	123964106	Ccr1	0.185853			4	152317928	Rnf207	0.817668
			270.301				6	28874859	Snd1	0.744632			10	20278233	Map7	0.767148			4	154347954	Prdm16	0.743685
			368.653				6	32234606	Plxna4	0.744632			11	119027926	Cbx2	0.0190241			4	81284614	Mpdz	0.5273
			218.777				6	42817767	Olfr450	0.326032			12	104239082	Serpina3g	0.542092			5	100695569	Hpse	0.509313
			405.478				6	132868053	Tas2r110	0.054815			13	58345716	Kif27	0.0767305			5	100768384	Helq	0.509313
			389.631				6	142248717	Slco1a5	0.0567775			14	26629534	Dennd6a	0.846272			5	120805533	Oas1c	0.879813
			444.882				7	18262688	Mill1	0.00212107			14	70143069	Ccar2	0.354206			5	121334375	Hectd4	0.430228
							7	26562482	Nlrp9a	0.00372628			16	17212929	Rimbp3	0.307673			5	123161799	Setd1b	0.506033
Fig. 1c	WT	REF	HET	VAR			7	34165490	Uba2	0.00590052			16	30361869	Atp13a3	0.984266			5	90786316	Cxcl3	0.789331
	125.06	88.44	325.49	1121.78			7	97685559	Rsf1	0.139666			16	31956343	Ncbp2	0.976599			5	90801366	Cxcl15	0.789331
	195.75	252.73	253.26	988.28			8	56547422	Cep44	0.616969			16	64479381	Csnka2ip	0.834863			5	92033217	Cdkl2	0.509313
	221.54	272.04	294.47	104.78			8	71718325	Fcho1	0.502126			16	95296259	Kcnj15	0.463405			6	132868053	Tas2r110	0.156361
	160.298	143.4	209.68	342.58			9	96611389	Rasa2	0.856248			17	20472347	Vmn2r108	0.828166			6	142248717	Slco1a5	0.195954
	276.23	174.34	309.51	559.43			9	108113009	Bsn	0.627082			17	25721244	Chtf18	0.967415			6	28874859	Snd1	0.828883
	205.326	140.1	653.46	422.36			10	4966245	Esr1	0.854735			17	45589245	Slc29a1	0.56817			6	32234606	Plxna4	0.828883
	226.771	149.61	253.19	271.68			10	6908029	Ipcef1	0.912129			18	5057323	Svil	0.0150381			6	42817767	Olfr450	0.475093
	227.303	170.54	291.66	218.748			10	60752784	Slc29a3	0.520105			18	60245768	Gm4951	2.33182e-05			6	64345593	Grid2	0.693032
	361.96	73.73	290.66				10	129571527	Olfr794	0.690154			18	63086607	Piezo2	4.87591e-05			7	109894666	Dennd5a	0.868883
	363.83	91.4859	286.17				11	69655730	Sox15	0.271074									7	18262688	Mill1	0.0440316
	250.873	156.579	425.54				11	70394867	Pelp1	0.227682									7	27537731	Pld3	0.906421
	339.93	195.005	521.49				11	84442574	Aatf	0.102702									7	34165490	Uba2	0.0531045
	354.322	447.718	799.9				11	98435571	Erbb2	0.185989									7	67734966	Synm	0.361252
	363.005	98.1401	684.7				11	119346799	Sgsh	0.871358									7	86527102	Olfr297	0.731726
	376.607	152.546	1054.69				12	16717258	Greb1	0.386569									7	97685559	Rsf1	0.26389
	554.15	251.693	363.89				12	116429657	Ncapg2	0.233523									8	56547422	Cep44	0.787265
	598.76		444.38				14	30103735	Cacna1d	0.625911									9	108113009	Bsn	0.708513
	626.18		175.9				14	31387834	Sh3bp5	0.625911									9	123964106	Ccr1	0.248624
	761.71		395.932				15	76045432	K230010J24Rik	0.168602									9	78059783	Gcm1	0.946347
			345.448				16	92111838	Mrps6	0.565537									9	86755653	Prss35	0.941621
			159.989				17	25878912	Wfikkn1	0.0514003									9	96611389	Rasa2	0.907802
			464.648				17	69259071	Epb41l3	0.0833639									10	129571527	Olfr794	0.979386
			502.643				18	60245652	Gm4951	1.65956e-05									10	20278233	Map7	0.688452
			647.812				18	90527934	Tmx3	0.196091									10	4966245	Esr1	0.899538
			268.22				19	46071316	Pprc1	0.00547568									10	60752784	Slc29a3	0.672932
			407.437				19	46268452	Gbf1	0.412618									10	6908029	Ipcef1	0.915113
							19	47152077	Calhm3	0.782294									11	119027926	Cbx2	0.0224403
Fig. 1e	WT	REF	HET	VAR															11	119346799	Sgsh	0.840692
	125.06	360.628	218.777	228.952															11	69655730	Sox15	0.541077
	195.75	89.0757	269.035	557.419															11	70394867	Pelp1	0.430837
	221.54	167.516	342.408	537.575															11	84442574	Aatf	0.285261
	160.298	154.966	780.738	729.922															11	98435571	Erbb2	0.343264
	120.314	241.669	880.557	695.458															12	104239082	Serpina3g	0.686286
	130.443	232.61	312.092	342.58															12	116429657	Ncapg2	0.389151
	276.23	591.314	285.777	988.28															12	16717258	Greb1	0.648167
	205.326	259.342	552.87	1121.78															13	58345716	Kif27	0.14946
	146.966	293.443	389.631	422.36															14	26629534	Dennd6a	0.773453
	154.255	186.805	275.153	271.68															14	30103735	Cacna1d	0.759557
	226.771	144.335	468.348	218.748															14	31387834	Sh3bp5	0.759557
	227.303	158.883	280.073	104.78															14	70143069	Ccar2	0.309733
	166.412	161.818	387.368	559.43															15	76045432	K230010J24Rik	0.384772
	166.536	213.605	42.1042																16	17212929	Rimbp3	0.470995
	361.96	149.61	205.962																16	30361869	Atp13a3	0.934099
	363.83	156.579	398.144																16	31956343	Ncbp2	0.853221
	250.873	143.4	529.339																16	64479381	Csnka2ip	0.99462
	207.599	140.1	368.653																16	95296259	Kcnj15	0.871237
	339.93	170.54	405.478																17	20472347	Vmn2r108	0.987314
	354.322	73.73	444.882																17	25721244	Chtf18	0.770115
	363.005	447.718	190.477																17	25878912	Wfikkn1	0.166653
	266.196	88.44	275.859																17	45589245	Slc29a1	0.831326
	376.607	272.04	251.878																17	69259071	Epb41l3	0.231263
	554.15	174.34	270.301																18	5057323	Svil	0.0512599
	598.76	91.4859	264.542																18	60245652	Gm4951	5.15956e-10
	626.18	195.005	309.51																18	60245768	Gm4951	5.15956e-10
	305.285	252.73	521.49																18	63086607	Piezo2	0.000109398
	312.834	152.546	395.932																18	90527934	Tmx3	0.330949
	761.71	251.693	425.54																19	46071316	Pprc1	0.0160676
		98.1401	209.68																19	46268452	Gbf1	0.607002
			653.46																19	47152077	Calhm3	0.866661
			684.7
			294.47
			159.989
			345.448
			799.9
			290.66
			464.648
			1054.69
			502.643
			268.22
			363.89
			647.812
			286.17
			325.49
			253.19
			253.26
			175.9
			291.66
			444.38
			407.437

## Sheet: Fig. 2
							Fig. 2c	+/+	Gm4951+/-	Gm4951-/-		Fig. 2d	+/+	Gm4951+/-	Gm4951-/-		Fig. 2e	+/+	Gm4951+/-	Gm4951-/-		Fig. 2f	+/+	Gm4951+/-	Gm4951-/-		Fig. 2g	+/+	Gm4951+/-	Gm4951-/-
								275.9	552.73	322.67			11.0803	14.9791	14.6668			19.7	26.2	19.6			24.9	36.9	22			72.22	131.39	91.81
								331.6	842.35	334.26			9.50143	19.82	15.4037			23.4	28.4	19.2			34.9	42.5	21.7			94.84	142.04	91.02
								169.75	448.6	446.05			8.44527	12.8539	18.2807			16.9	24.8	19.7			20.1	34.9	24.4			85.63	92.21	65.91
								205.83	684.81	480.14			9.27162	16.8258	20.5188			18.7	28.5	20.1			22.2	40.7	23.4			70.45	142.5	88.53
								278.07	253.45	741.85			11.8328	10.8312	21.5029			17.5	19.7	24.3			23.5	23.4	34.5			80.31	83.86	89.18
								316.43	632.61	572.46			9.38961	17.0056	20.9692			22.4	25.4	19.6			33.7	37.2	27.3			97.86	117.59	71.89
								104.26	275.38	891.41			4.76073	11.8189	24.3555			18.5	18.5	23.7			21.9	23.3	36.6			74.65	84.45	128.24
									410.33	142.35				13.7234	6.84375				20.8	18.9				29.9	20.8				90.24	69.39
									531.98	328.45				15.7391	14.9296				22.1	18.6				33.8	22				117.06	98.78
									420.41	1036.08				13.518	29.8582				22.9	22.4				31.1	34.7				104.76	69.53
									261.89	613.4				11.2884	19.2893				19.1	21.6				23.2	31.8				84.71	83.86
									421.78					16.8712					18.9					25					85.9
							Fig. 2h	+/+	Gm4951+/-	Gm4951-/-		Fig. 2i	+/+	Gm4951+/-	Gm4951-/-		Fig. 2j	+/+	Gm4951+/-	Gm4951-/-		Fig. 2k	+/+	Gm4951+/-	Gm4951-/-		Fig. 2l	+/+	Gm4951+/-	Gm4951-/-
								215.69	264.25	171.01			1.149	2.261	0.452			5.146	1.923	3.018			4.271	3.286	2.855			3.206	3.407	2.243
								241.37	309.83	195.04			0.548	1.256	7.922			6.069	1.96	1.652			2.928	3.411	3.57			4.611	2.491	2.544
								178.85	222.13	197.78			0.223	0.65	0.25			2.629	2.086	4.516			3.2	3.266	4.437			2.531	2.825	4.277
								180.38	262.92	209.38			0.05	1.079	1.007			1.721	1.501	2.335			3.994	3.55	3.669			3.628	3.641	3.634
								204.66	238.19	389.62			4.473	0.373	0.446			2.36	3.856	0.972			3.828	2.988	3.544			2.491	2.939	2.564
								238.19	221.81	238.95			0.39	0.845	0.595			1.823	2.946	2.602			4.093	2.769	3.259			5.079	7.942	4.979
								257.56	235.89	250.36			0.24	0.762	2.155			3.993	1.825	1.366			3.431	3.61	3.299			3.768	2.905	5.454
									251.44	153.99				0.459	0.219				3.522	2.26				3.418	3.352				7.835	2.571
									282.23	197.4				2.914	1.623				2.161	7.093				4.013	3.292				3.654	2.444
									277.83	240.61				1.054	0.994				1.792	1.618				2.981	3.722				6.263	6.103
									188.54	219.96				0.589	0.317				3	2.017				2.664	4.377				3.079	4.477
									189.36					0.373					2.82					2.968					3.802

## Sheet: Fig. 3
Fig. 3a	+/+					Gm4951-/-
8w	9.22964	13.3397	8.61065	11.2422		13.5503	10.076	14.7548	11.8418
16w	13.3453	10.6538	12.6934			15.4817	14.1617	9.25868	25.0787
24w	17.5707	18.5447	20.4552	15.133	10.2851	41.9544	46.6146	31.921	17.9898	18.7083
Fig. 3b	+/+	Gm4951-/-		Fig. 3c	+/+	Gm4951-/-		Fig. 3d	+/+	Gm4951-/-		Fig. 3e	+/+	Gm4951-/-		Fig. 3f	+/+	Gm4951-/-		Fig. 3g	+/+	Gm4951-/-
	16	94			33.6	31.5			5.92	3.372			189	154			2.26819	2.40936			72.3827	76.3259
	27	65			27.9	28.3			2.706	4.897			131	170			2.54356	1.82587			88.275	77.3271
	65	102			28.7	28.3			3.69	3.502			220	161			1.2578	2.90923			86.4763	60.3244
	14	82			27.2	28.2			3.743	3.449			190	138			1.32533	1.81236			81.2749	74.2519
	15	26			30.1	31.6			5.315	3.127			146	119			2.72038	1.45681			75.2765	87.0973
Fig. 3h	+/+	Gm4951-/-		Fig. 3i	+/+	Gm4951-/-		Fig. 3j	+/+	Gm4951-/-		Fig. 3k	+/+	Gm4951-/-		Fig. 3l	+/+	Gm4951-/-		Fig. 3m	+/+	Gm4951-/-
	3.0761	4.1285			307.431	349.914			44.4146	92.0726			51.5	60.5			23.302	25.873			249	284
	3.3543	3.4377			313.881	409.008			42.9213	80.3397			55	50.3			24.647	22.09			235	227
	2.7859	3.9133			296.768	334.306			51.816	118.624			59.4	53.1			23.866	23.602			276	222
	2.937	3.5626			270.564	321.421			53.869	105.443			58.5	50.6			24.946	22.517			225	203
	3.1865	4.1756			220.733	372.163			78.8159	101.386			51.9	55.8			29.178	24.654			254	273
	2.2301	4.3781			249.841	322.452			33.4142	184.676			56.4	56.8			25.025	25.612			208	208
		3.8365				336.703				70.6946				51.9				22.268				277
Fig. 3n	+/+	Gm4951-/-		Fig. 3o	+/+	Gm4951-/-		Fig. 3x	+/+			Gm4951-/-				Fig. 3y	Vector	3xFlag-Gm4951
	6.55781	12.6315			59.8937	104.217		Ccn2	0.426431	1.78822	0.785347	0.867086	0.6327	1.81434			80.8856	56.1394
	7.36821	3.44415			54.0894	61.4767		Col1a1	1.04023	0.997915	0.961856	1.61085	2.18854	3.01077			114.302	77.6738
	5.44525	6.33664			64.115	70.4469		Mmp9	0.627191	1.10172	1.27109	1.46391	1.57744	1.74135			190.192	49.1737
	6.53678	4.85577			69.3916	52.5065		Timp1	0.976453	0.869612	1.15394	2.64837	2.66101	3.53197			64.5483	64.5202
	6.02482	5.55193			67.2809	77.8341											102.668	36.9895
	7.29019	4.86653			53.5618	69.9192
		3.64114				57.2554

## Sheet: Fig. 4
Fig. 4a														Fig. 4d
Brain	Heart	Lung	Thymus	Spleen	Stomach	Intestine	Kidney	Liver	Muscle	BAT	eWAT	iWAT		Liver				Hepatocytes (HC)				Kupffer cells (KC)				Liver sinusoidal endothelial cells (LSEC)				Hepatic stellate cells (HSC)				Cholangiocytes (CHC)				Hep53				Hep16				J744A1
0.422941	29.5425	72.7713	7.47539	51.3002	51.117	13.4093	13.7382	1399.9	12.3972	18.625	44.0333	165.215		2750000000	3500000000	2910000000	5540000000	3760000000	4070000000	3440000000	4890000000	1140000000	845000000	627000000	791000000	829000000	1180000000	980000000	938000000	916000000	927000000	1290000000	819000000	757000000	626000000	1040000000	1380000000	121000000				216000000				391000000
1.07486	25.8054	82.6112	7.8399	44.6674	45.9544	14.2876	20.908	1599.33	14.9999	29.8267	48.5075	181.04
0.672214	23.8928	67.7748	6.47471	37.8315	44.0642	13.3705	22.7704	1482.52	12.241	16.7538	55.2047	177.486
1.82998	35.483	78.1624	6.59713	43.1743	59.8925	13.9709	18.4299	1543.13	25.3784	22.1693	55.1949	158.374
								Fig. 4i	IFNg (ng/ml)
									0	1.0234	0.85602	0.938274	1.18231
									0.01	2.52112	2.66977	2.58378	2.79492
									0.1	2.44063	2.78785	2.85877	3.14553
									1	6.90061	7.20827	6.85181	8.09795
									10	18.3712	17.1602	18.0802	16.8037
									100	16.325	15.5916	16.4542	16.2121
									1000	13.65	13.5075	13.645	13.913
								Fig. 4k	GTPase (uM)
									0	8.8617	8.49995	8.88405
									2.5	8.1142	7.9984	8.3368
									5	7.1865	7.2322	7.1512
									10	5.8213	5.9367	5.8614
									20	4.1643	4.1838	4.1399
								Fig. 4l
								Blank	GM4951-WT	GM4951-N86K	GM4951-D125G
								5.258	3.2845	4.9165	5.0382
								5.2533	3.242	5.037	5.179
								5.2765	3.313	5.1788	5.3365

## Sheet: Fig. 5
Fig. 5a	+/+			Gm4951-/-				Fig. 5b	+/+			Gm4951-/-				Fig. 5c	+/+					Gm4951-/-
Scl27a1	0.910667	0.962392	1.12694	0.774117	1.309	1.00188		Scl27a1	0.886467	1.10375	1.00978	0.903629	0.652088	0.660015		Scl27a1	0.937731	0.905073	1.0816	0.94706	1.12854	0.965206	0.685866	0.68048	0.631785	1.08271	1.07653
Cd36	0.823164	0.462176	1.71466	0.907778	0.807843	0.519453		Cd36	0.913398	1.22623	0.860371	1.0472	0.751981	0.782386		Cd36	0.940722	0.883502	1.26011	1.02432	0.891346	0.801531	1.33732	0.763211	0.813734	0.503232	0.584513
Acaca	0.996178	0.815111	1.18871	1.13515	0.878463	1.22472		Acaca	0.92812	1.09993	0.971947	1.10234	0.673655	0.801309		Acaca	1.19643	0.973241	1.11527	0.92926	0.785792	0.566126	0.944109	0.732433	0.69095	0.999086	0.839081
Fasn	0.988221	0.726354	1.28543	1.21857	0.811091	1.19907		Fasn	1.1542	0.909626	0.936176	1.07351	1.05425	0.788799		Fasn	1.42996	1.12984	1.12721	0.745209	0.567785	0.352439	0.826672	0.477163	0.464751	0.710171	0.895739
Elovl6	0.875022	0.755593	1.36938	0.741853	0.670605	1.46388		Elovl6	0.849828	1.2173	0.932871	1.1583	1.08631	0.888688		Elovl6	1.45972	0.934354	1.25883	0.694365	0.652728	0.285775	0.781678	0.355492	0.401729	0.787982	0.896701
Scd1	1.04913	1.04351	0.907359	2.24806	0.606398	0.847699		Scd1	0.812291	1.17918	1.00853	1.26431	0.805961	0.518766		Scd1	0.817712	1.1915	0.939228	0.998409	1.05315	0.388383	0.865912	0.41995	0.817589	1.14822	0.83267
Apob	1.08337	1.00105	0.91558	1.00183	1.21979	1.24651		Apob	1.18294	1.01285	0.804216	0.840933	0.638838	0.831148		Apob	1.02111	0.830765	1.06738	1.09021	0.990541	0.822962	0.923392	0.875215	0.87091	0.842034	0.976106
Mttp	1.12125	0.85019	1.02856	0.897353	1.13575	1.08672		Mttp	1.07251	1.16958	0.757913	0.743696	0.838208	0.812001		Mttp	0.956942	0.885065	1.06426	1.13012	0.963611	0.656542	0.8816	0.694617	0.81138	0.863186	0.799603
Ppara	1.27539	0.944772	0.779843	0.84706	1.33133	1.37182		Ppara	1.0131	1.14158	0.845321	0.699735	0.629353	0.632853		Ppara	0.86059	0.774777	1.05459	1.06918	1.24086	0.697019	0.591114	0.641672	0.723703	0.915356	0.912694
Acot1	0.625635	0.908198	1.46617	0.747105	0.899271	0.434599		Acot1	0.824571	1.49365	0.681779	0.190904	0.727264	0.459685		Acot1	0.621504	0.69477	0.944201	1.48705	1.25248	0.429774	0.966136	0.575832	0.547119	0.725381	0.613286
Acox1	1.0727	0.899849	1.02746	0.735538	0.990855	0.899425		Acox1	1.05346	0.984664	0.961873	0.624679	0.660856	0.711645		Acox1	1.00281	0.989297	1.07643	0.993371	0.938086	0.785609	0.962868	0.739812	0.713114	0.879579	0.919388
Acadl	1.06192	0.89284	1.04524	0.811887	0.959048	0.856472		Acadl	1.02851	1.1815	0.78999	0.688843	0.747916	0.738099		Acadl	1.08547	0.835281	1.12388	1.00711	0.948259	0.771451	0.836156	0.773145	0.733857	0.771383	0.818682
Fig. 5d	+/+			Gm4951-/-				Fig. 5e			Fig. 5f			Fig. 5g
Ppara	0.972807	1.02179	1.0054	0.677806	0.783086	0.676058		+/+	Gm4951-/-		+/+	Gm4951-/-		Time (h)	+/+					Gm4951-/-
Acot1	1.12432	1.24328	0.632396	0.465361	0.434981	0.412808		2.14846	0.818753		116.997	73.1766		0	99.909	70.6219	97.4684	85.2655	82.8249	65.7408	65.7408	77.9437	65.7408	65.7408
Acox1	1.01866	0.971346	1.00999	0.637289	0.687916	0.668028		1.64072	1.39224		165.323	95.9534		1	248.785	107.231	165.805	165.805	121.874	209.736	317.122	448.913	246.344	375.696
Acadl	0.933944	1.02718	1.03887	0.862718	0.908988	0.852415		1.242	0.758853		98.9975	79.6056		2	736.903	341.527	424.507	514.809	363.493	732.022	778.393	790.596	739.344	797.918
								1.07233	0.804632		133.556	83.208		4	1578.91	1020.01	1107.87	1325.09	1059.06	1383.66	1271.39	1644.8	1337.29	1412.95
Fig. 5h			Fig. 5i					1.82945	0.863996		127.313	78.3157
Chow	HFD		Gm49513xFlag/3xFlag	Gm49513xFlag/-	+/+
1.03813	0.382111		0.989992	0.533749	0
1.03341	0.339556		1.04584	0.458458	0
0.928457	0.186947		0.960593	0.562712	0
			1.00357	0.577135	0

## Sheet: Fig. 8
															Fig. 8h	Control			OA
															Vector	125.949	136.33	122.983	565.937	503.041	548.466
															3xFlag-Gm4951	130.819	111.087	154.139	474.371	430.738	467.099
															3xFlag-IRGM_v1	174.298	142.412	153.666	506.831	560.955	533.893
															3xFlag-IRGM_v2	138.259	113.84	128.492	482.889	471.31	511.009
															3xFlag-IRGC	128.199	106.556	126.653	433.42	413.632	449.611
															Fig. 8i
															SW1088	SK-LMS-1	SW872	THP-1	293T	Primary pre-adipocytes	HepG2	Primary hepatocytes
															1.11197	1.15332	6.27489	1.44203	4.71013	1.52834	4.69989	25.6402
															0.989065	0.883388	3.63579	1.33223	4.59653	2.95901	3.84895	20.9169
															0.898962	2.12619	5.95099	2.25687	5.11334	4.73376	3.74735	19.416
															Fig. 8j	Control			IRGC RNAi
															IRGC	1.00987	0.842883	1.14724	0.214366	0.357693	0.292928
															PPARA	1.05293	0.911787	1.03528	0.646047	0.640696	0.581991
															ACOT1	1.00262	1.00604	0.991348	0.683781	0.610692	0.619779
															ACOX1	1.02067	1.02166	0.957667	0.785766	0.66318	0.6583
															ACADL	1.06016	0.937349	1.00249	1.31962	1.01167	1.1328

## Sheet: Fig. S2
Fig. S2a	WT	REF	HET	VAR		Fig. S2b	WT	REF	HET	VAR		Fig. S2c	WT	REF	HET	VAR		Fig. S2d	WT	REF	HET	VAR
	21.6	25.3	24.3	21.6			22.2	27.4	30.7	23.4			78.38	55.91	70.865	58.36			177.711	246.019	264.884	251.045
	22.3	27.2	21.4	20.2			23.3	22.8	30	23.7			85.937	67.346	61.062	49.438			189.92	226.306	220.497	234.857
	22.4	24.2	23.4	22.3			25.1	22	24.4	20.3			91.26	53.271	70.174	64.958			195.071	168.342	253.265	141.579
	22.4	20.6	24.5	22.7			26.1	33.3	33.3	35.6			91.654	72.436	65.964	82.741			207.344	204.766	216.385	230.158
	22.7	23.6	24.7	23.3			26.7	22.7	33.1	31.7			93.1	65.964	88.836	73.064			216.31	206.071	213.708	193.473
	22.9	19.8	21				33.9	22.8	22.5				93.625	55.093	76.017				219.108	229.048	244.583
	23	23.1	23.5				34.2	28.8	19.6				96.78	67.409	54.904				237.867	212.468	186.946
	23.4	23.2	22.3				35.9	41	26.3				116.888	82.615	80.165				239.011	218.539	248.957
	23.6	22.5	22.8				38.1	38.2	26.9				119.122	110.928	78.782				240.092	227.729	273.5
	24	21.3	24				38.8	31.6	35.9				131.673	56.601	64.707				258.47	227.351	270.889
		28.7	27.5					21.1	36.4					61.628	79.536					199.935	231.137
		23.2	25					22.1	24.9					55.721	64.832					220.954	215.471
		25.4	23.9					33.1	26.3					85.568	74.635					273.5	231.594
			19.6					31.8	38.9					66.718	119.882					244.322	265.185
			23.2						20.2						80.29						243.669
			23						33.8						69.734						241.646
			23.1						31.3						52.517						308.487
			27.5						35						84.312						187.207
			26						22.3						59.303						187.272
			23.6						19.7						48.432						212.99
			22.3						31.5						78.468						193.147
			26						28.1						78.594						218.734
			25.7						32.4						67.472						262.403
			24.9						33.2						70.488						464.886
									24.9						90.093						243.539
Fig. S2e	WT	REF	HET	VAR		Fig. S2f	WT	REF	HET	VAR		Fig. S2g	WT	REF	HET	VAR		Fig. S2h	WT	REF	HET	VAR
	0.516	0.586	0.507	0.05			1.327	2.707	2.513	4			3.54764	3.59574	3.6482	3.43833			2.38696	3.05035	3.49663	1.89243
	1.438	0.152	0.127	0.05			1.534	2.434	3.217	0.863			3.73128	3.1891	2.63162	3.50391			2.8453	5.55314	3.07447	2.85736
	1.519	0.05	0.132	0.152			1.537	9.898	1.709	2.218			4.28876	2.73655	4.08763	2.31024			2.91164	3.93688	3.569	2.42917
	1.553	4.013	0.427	0.05			2.307	8.072	6.622	1.661			4.34779	4.01549	3.37274	3.92367			3.11066	7.04878	3.03226	4.62439
	1.568	0.268	0.05	0.05			2.557	3.273	3.38	1.179			4.55111	2.93987	2.72344	4.00893			3.44235	3.19509	3.99116	4.69676
	1.883	0.05	0.164				2.671	3.438	2.243				4.61014	2.83493	3.53015				3.4906	1.66326	3.22524
	2.294	0.05	0.227				2.709	0.985	10.383				4.82657	3.77282	3.17598				3.93688	3.43632	2.2965
	2.502	0.05	1.773				4.006	1.637	1.306				5.34471	3.62197	4.39589				4.00925	3.76199	3.43029
	2.628	0.557	0.738				5.262	1.653	3.064				5.36438	3.60667	4.31718				4.1178	5.90695	3.09859
	2.83	0.396	0.179				6.151	1.797	3.132				6.20389	3.85152	3.03825				4.19621	2.49551	5.33603
		0.066	0.164					7.734	2.184					3.1891	3.54982					2.78499	3.78008
		0.05	0.164					1.391	1.208					3.60885	3.75314					2.38696	3.05638
		0.357	0.171					10.093	2.497					4.29751	2.53979					7.18749	2.24222
		2.123	1.555					2.618	5.926					4.3631	3.9346					5.85468	10.8341
			0.05						22.393						3.30715						3.04432
			0.05						3.189						3.69411						4.49775
			1.036						3.301						5.06487						2.45933
			0.174						2.676						3.77282						4.90181
			0.233						3.05						3.19566						2.56788
			0.05						1.479						3.12351						2.30856
			0.05						3.583						4.0286						8.9304
			0.406						11.495						2.92675						2.47139
			0.106						0.816						4.39589						4.60027
			0.05						2.201						3.61541						2.18191
			0.6						2.916						3.5695						3.63534

## Sheet: Fig. S3
Fig. S3a	+/+				Gm4951-/-
Acaca (ACC)	0.784	0.748	1.234	1.234	0.875	1.391	1.199	1.039
Pnpla2 (ATGL)	0.808	0.667	1.433	1.092	0.995	1.244	1.05	1.349
Dgat1	0.73	0.923	1.107	1.241	0.762	0.87	0.895	0.788
Fasn	0.647	0.85	1.015	1.488	0.48	0.653	0.678	0.551
Lipe (HSL)	0.838	0.797	1.195	1.17	1.078	1.245	1.228	1.247
Fabp4	0.771	0.869	1.262	1.098	1.06	1.368	1.322	1.244
Cebpa	0.849	0.852	1.152	1.146	1.045	1.501	1.237	1.142
Pparg	0.895	0.896	1.146	1.063	0.772	1.258	1.114	0.981
Adipoq	0.831	0.758	1.411	1	1.239	1.432	1.6	1.245
Leptin	0.872	0.857	1.157	1.115	0.695	0.915	0.93	0.725
Fig. S3b			Fig. S3c			Fig. S3d			Fig. S3e
+/+	Gm4951-/-		+/+	Gm4951-/-		+/+	Gm4951-/-		+/+	Gm4951-/-
104.922	206.548		180.596	182.92		130.575	141.716		106.286	111.429
132.779	147.223		162.782	193.763		131.912	146.618		107.429	113.143
126.589	195.199		182.92	142.645		147.064	76.2057		112	105.143
156.509	166.826		199.959	148.067		157.314	108.738		112	96
136.39	182.303		189.89	158.135		145.281	123.445		109.714	86.8571
Fig. S3f			Fig. S3g			Fig. S3h
+/+	Gm4951-/-		+/+	Gm4951-/-		+/+	Gm4951-/-
212.435	705.055		2.21458	3.18136		384.049	397.446
238.775	438.649		2.10037	2.80631		391.474	419.694
250.933	692.133		2.12707	2.66304		394.747	376.366
221.262	562.149		2.40497	2.78606		403.251	374.385

## Sheet: Fig. S4
Fig. S4a			Fig. S4b			Fig. S4c			Fig. S4d			Fig. S4e
+/+ HFD	Gm4951-/- HFD		+/+ HFD	Gm4951-/- HFD		+/+ HFD	Gm4951-/- HFD		+/+ HFD	Gm4951-/- HFD		+/+ HFD	Gm4951-/- HFD
12.534	22.681		19.607	42.296		2.686	4.673		1.161	1.636		3	4
10.909	26.49		17.121	30.711		2.258	5.371		0.614	2.635		3	7
13.596	20.405		19.029	29.175		2.5	4.382		0.256	1.467		5	5
10.083	20.791		14.294	32.575		1.866	2.698		0.43	2.605		3	5
8.256	30.604		18.875	33.487		1.653	3.874		0.246	1.239		5	7
8.334	29.277		15.884	35.147		1.246	5.706		1.122	1.113		4	4
18.434	29.191		13.387	46.361		2.76	4.238		0.779	2.257		3	5
14.023	24.285		17.25	30.414		1.816			0.49	0.82		3	7
				38.751		1.395				1.635
										1.634
										2.152

## Sheet: Fig. S7
Fig. S7i
+/+	Gm4951-/-
39.342	13.683
43.954	17.057
44.935	3.222
36.32	58.47
58.739	29.185
45.81	26.272
42.98	18.038
48.286	26.394
43.562	29.317
47.099	9.184
43.538	39.333
45.46	37.806
42.168	10.96
45.225	9.977
32.66	4.996
28.571	24.323
33.054	26.422
23.252	42.324
32.172	5.98
42.881	13.801
16.027	14.4
25.689	52.173
17.832	29.187
16.486	32.156
46.755	10.362
33.487	15.816
28.562	22.12
48.191	13.261
54.509	33.187
33.99	20.371
17.479	35.217
48.116	14.068
44.306	2.187
61.991	3.644
73.932	17.396
55.279	29.085
49.955	33.108
62.923	18.168
73.106	16.227
72.242	13.042
44.394	12.005
74.339	14.939
64.112	12.925
73.084	17.308
79.137	11.307
73.18	18.391
90.57	28.372
75.916	26.305
74.107	31.928
50.879	27.39
	20.2
	17.382
	28.319

[truncated: 1 more sheets: Fig. S8]
